# Supplementary material for: Involvement of CsERF2 in leaf variegation of Cymbidium sinense ‘Dharma’
Source: Planta. 2020 Jul 28;252(2):29. doi: 10.1007/s00425-020-03426-x (PMC7387381; doi:10.1007/s00425-020-03426-x)
Supplement: Supplementary file 6 — Supplementary file6 (XLSX 74 kb) [file 425_2020_3426_MOESM6_ESM.xlsx]

## Sheet: Suppl. Table S1
Suppl. Table S1 Different expression genes identified in transcriptomics between green sectors and yellow sectors of mutant plant
ID	logFC(Y1/G1)	logFC(Y2/G2)	logFC(Y3/G3)	Mean	regulation	Description	GO Names	Enzyme Codes	Enzyme Names	InterPro GO Names
comp19029_c0	34.3652	34.4821	34.4839	34.4437	up	uncharacterized protein LOC100192615 precursor [Zea mays] >gi|194691122|gb|ACF79645.1| unknown [Zea mays] >gi|224028393|gb|ACN33272.1| unknown [Zea mays] >gi|224029185|gb|ACN33668.1| unknown [Zea mays]	P:lipid metabolic process; C:membrane; F:lipase activity	---NA---	---NA---	F:hydrolase activity, acting on ester bonds
comp20586_c0	34.2273	34.3441	34.3459	34.3058	up	PREDICTED: peroxidase 64-like isoform 1 [Vitis vinifera]	F:peroxidase activity; C:extracellular region; P:response to oxidative stress; F:heme binding; P:hydrogen peroxide catabolic process; F:metal ion binding; P:oxidation-reduction process; P:cellular oxidant detoxification	EC:1.11.1.7	Peroxidase	F:peroxidase activity; P:response to oxidative stress; F:heme binding; P:hydrogen peroxide catabolic process; P:oxidation-reduction process
comp3304_c0	33.4777	33.592		33.5348	up	#N/A	---NA---	---NA---	---NA---	no IPS match
comp29162_c0	33.1445	33.2614	33.2631	33.223	up	PREDICTED: uncharacterized protein LOC100254537 [Vitis vinifera]	---NA---	---NA---	---NA---	no GO terms
comp22601_c0	32.8973	33.0142	33.0159	32.9758	up	PREDICTED: uncharacterized protein LOC100250667 [Vitis vinifera] >gi|147792155|emb|CAN72990.1| hypothetical protein VITISV_031851 [Vitis vinifera]	---NA---	---NA---	---NA---	no GO terms
comp24242_c0	32.8973	33.0142	33.0159	32.9758	up	transmembrane protein, putative, expressed [Oryza sativa Japonica Group] >gi|108706177|gb|ABF93972.1| transmembrane protein, putative, expressed [Oryza sativa Japonica Group] >gi|108706178|gb|ABF93973.1| transmembrane protein, putative, expressed [Or ...	C:integral component of membrane; P:transmembrane transport	---NA---	---NA---	C:integral component of membrane; P:transmembrane transport
comp34335_c0	32.8837	33.0006	33.0181	32.9675	up	#N/A	F:nucleic acid binding; F:zinc ion binding	---NA---	---NA---	no IPS match
comp17101_c0	32.7408	32.8576	32.8751	32.8245	up	#N/A	---NA---	---NA---	---NA---	no GO terms
comp30095_c0	32.3652	32.4996	32.4839	32.4496	up	#N/A	F:protein kinase activity; F:ATP binding; P:protein phosphorylation	---NA---	---NA---	no GO terms
comp32693_c0	32.3652	32.4821	32.4996	32.449	up	#N/A	F:nucleic acid binding; P:DNA integration	---NA---	---NA---	F:nucleic acid binding
comp21426_c0	32.3257	32.4426	32.4601	32.4095	up	PREDICTED: uncharacterized protein LOC100842901 [Brachypodium distachyon]	---NA---	---NA---	---NA---	C:chloroplast thylakoid membrane; P:photosynthetic electron transport in photosystem I; C:NAD(P)H dehydrogenase complex (plastoquinone)
comp26024_c0	31.9107	32.045	32.0293	31.995	up	#N/A	---NA---	---NA---	---NA---	no GO terms
comp26838_c0	31.9107	32.045	32.0293	31.995	up	#N/A	F:nucleic acid binding	---NA---	---NA---	no GO terms
comp29792_c0	31.8837	32.0181	32.0023	31.968	up	#N/A	F:acyl carrier activity; C:cytoplasm; P:fatty acid biosynthetic process; F:beta-ketoacyl-acyl-carrier-protein synthase II activity	EC:2.3.1.179	Beta-ketoacyl-[acyl-carrier-protein] synthase II	no GO terms
comp43332_c0	31.8837	32.0006	32.0023	31.9622	up	hypothetical protein SORBIDRAFT_06g018170 [Sorghum bicolor] >gi|241937749|gb|EES10894.1| hypothetical protein SORBIDRAFT_06g018170 [Sorghum bicolor]	F:aspartic-type endopeptidase activity; P:proteolysis; P:protein catabolic process	EC:3.4.23	Acting on peptide bonds (peptidases)	F:aspartic-type endopeptidase activity; P:proteolysis
comp32511_c0	31.7996	31.934	31.9183	31.884	up	#N/A	---NA---	---NA---	---NA---	no IPS match
comp46413_c0	31.7705	31.8891	31.8847	31.8481	up	#N/A	---NA---	---NA---	---NA---	no GO terms
comp36025_c0	31.7408	31.8751	31.8594	31.8251	up	#N/A	---NA---	---NA---	---NA---	no IPS match
comp31251_c0	31.7104	31.8447	31.829	31.7947	up	#N/A	---NA---	---NA---	---NA---	no IPS match
comp37787_c0	31.6794	31.8137	31.798	31.7637	up	#N/A	F:methyltransferase activity; P:methylation; P:tetracenomycin C biosynthetic process	---NA---	---NA---	no GO terms
comp27016_c0	31.6794	31.7962	31.8137	31.7631	up	#N/A	---NA---	---NA---	---NA---	no IPS match
comp28698_c0	31.6476	31.7645	31.7663	31.7261	up	#N/A	---NA---	---NA---	---NA---	no GO terms
comp38760_c0	31.6476	31.7663		31.707	up	PREDICTED: protein TIFY 5A [Vitis vinifera] >gi|297740738|emb|CBI30920.3| unnamed protein product [Vitis vinifera]	---NA---	---NA---	---NA---	no GO terms
comp34490_c0	31.6152	31.7496	31.7338	31.6995	up	#N/A	C:integral component of membrane; F:hydrolase activity	---NA---	---NA---	no IPS match
comp29724_c0	31.5946	31.6121		31.6033	up	PREDICTED: glutaredoxin-C6-like [Glycine max]	C:cell; F:electron transfer activity; F:protein disulfide oxidoreductase activity; P:electron transport chain; P:cell redox homeostasis	---NA---	---NA---	F:electron transfer activity; F:protein disulfide oxidoreductase activity; P:cell redox homeostasis
comp48308_c0		31.632	31.5133	31.5726	up	#N/A	F:aspartic-type endopeptidase activity; P:proteolysis	EC:3.4.23	Acting on peptide bonds (peptidases)	F:aspartic-type endopeptidase activity; P:proteolysis
comp25923_c0	31.5133	31.6276		31.5705	up	#N/A	F:transferase activity	---NA---	---NA---	no GO terms
comp24408_c0	31.4777		31.5963	31.537	up	PREDICTED: probable protein phosphatase 2C 25 isoform 1 [Vitis vinifera]	F:protein serine/threonine phosphatase activity; P:protein dephosphorylation; F:metal ion binding	EC:3.1.3.16; EC:3.1.3.41	Protein-serine/threonine phosphatase; 4-nitrophenylphosphatase	no IPS match
comp19716_c0	31.4412		31.5581	31.4996	up	#N/A	---NA---	---NA---	---NA---	no IPS match
comp29962_c0	31.4037	31.5381	31.5223	31.488	up	#N/A	---NA---	---NA---	---NA---	no GO terms
comp32839_c0	31.4037	31.5381	31.5223	31.488	up	#N/A	F:RNA binding; F:structural constituent of ribosome; C:ribosome; P:translation	---NA---	---NA---	no GO terms
comp32955_c0	31.4037	31.5223	31.518	31.4813	up	conserved hypothetical protein [Ricinus communis] >gi|223531741|gb|EEF33563.1| conserved hypothetical protein [Ricinus communis]	P:nucleoside triphosphate catabolic process; F:metal ion binding; F:nucleoside-triphosphate diphosphatase activity	EC:3.6.1.19	Acting on acid anhydrides	P:nucleoside triphosphate catabolic process; F:nucleoside-triphosphate diphosphatase activity
comp41156_c0	31.4037	31.5223	31.518	31.4813	up	hypothetical protein [Amblyomma maculatum]	---NA---	---NA---	---NA---	no GO terms
comp41799_c0	31.4037	31.5223	31.518	31.4813	up	#N/A	---NA---	---NA---	---NA---	no IPS match
comp27005_c0	31.4037	31.5381		31.4709	up	hypothetical protein POPTRDRAFT_760228 [Populus trichocarpa] >gi|222856594|gb|EEE94141.1| hypothetical protein POPTRDRAFT_760228 [Populus trichocarpa]	C:plasma membrane; C:integral component of membrane; F:cellulose synthase (UDP-forming) activity; P:cellulose biosynthetic process; F:metal ion binding; P:cell wall organization	EC:2.4.1.12	Cellulose synthase (UDP-forming)	C:membrane; F:cellulose synthase (UDP-forming) activity; P:cellulose biosynthetic process
comp31568_c0	31.3652	31.4996	31.4839	31.4496	up	#N/A	F:ATP binding; C:cytoplasm; P:DNA replication; P:protein folding; F:zinc ion binding; P:response to heat; F:heat shock protein binding; F:unfolded protein binding	---NA---	---NA---	no GO terms
comp33851_c0	31.3652	31.4839		31.4246	up	putative ATPase [Rothia mucilaginosa DY-18] >gi|283133577|dbj|BAI64342.1| predicted ATPase of the PP-loop superfamily implicated in cell cycle control [Rothia mucilaginosa DY-18]	F:structural constituent of ribosome; C:ribosome; P:translation	---NA---	---NA---	no IPS match
comp34598_c0	31.3257	31.4601	31.4443	31.41	up	#N/A	F:tRNA binding; F:structural constituent of ribosome; C:ribosome; P:translation; F:rRNA binding	---NA---	---NA---	no GO terms
comp50065_c0	31.3257	31.4601	31.44	31.4086	up	#N/A	---NA---	---NA---	---NA---	no IPS match
comp40826_c0	31.3257	31.4443	31.44	31.4033	up	#N/A	P:lipid transport; F:transcription factor binding; F:lipid binding; P:response to abscisic acid; P:cutin biosynthetic process; P:symbiont process; P:secondary cell wall biogenesis involved in seed trichome differentiation	---NA---	---NA---	P:lipid transport; F:lipid binding
comp38716_c0	31.2851	31.4194	31.4037	31.3694	up	#N/A	---NA---	---NA---	---NA---	no IPS match
comp40958_c0	31.2851	31.4037	31.3993	31.3627	up	#N/A	P:metabolic process; C:integral component of membrane; F:ligase activity	---NA---	---NA---	no GO terms
comp28996_c0	31.2851	31.4194		31.3522	up	#N/A	P:nitrogen compound metabolic process; F:transferase activity; C:intracellular membrane-bounded organelle; P:primary metabolic process; P:cellular macromolecule metabolic process; F:organic cyclic compound binding; F:heterocyclic compound binding	---NA---	---NA---	no GO terms
comp30562_c0	31.2851	31.4194		31.3522	up	#N/A	---NA---	---NA---	---NA---	no IPS match
comp23317_c0	31.2433	31.3619		31.3026	up	#N/A	---NA---	---NA---	---NA---	no IPS match
comp29260_c0		31.3575	31.2433	31.3004	up	#N/A	C:integral component of membrane	---NA---	---NA---	no GO terms
comp42047_c0		31.3575	31.2433	31.3004	up	#N/A	---NA---	---NA---	---NA---	no GO terms
comp43640_c0		31.3188	31.2002	31.2595	up	conserved hypothetical protein [Pseudomonas aeruginosa 2192] >gi|126195880|gb|EAZ59943.1| conserved hypothetical protein [Pseudomonas aeruginosa 2192]	F:iron ion binding; P:iron-sulfur cluster assembly; F:iron-sulfur cluster binding	---NA---	---NA---	no IPS match
comp45294_c0	31.2002	31.3188		31.2595	up	predicted protein [Hordeum vulgare subsp. vulgare]	C:integral component of membrane; F:glucomannan 4-beta-mannosyltransferase activity; P:mannosylation	EC:2.4.1.32	Glucomannan 4-beta-mannosyltransferase	no GO terms
comp23515_c0	31.2002		31.3188	31.2595	up	#N/A	---NA---	---NA---	---NA---	no IPS match
comp33529_c0	31.2002	31.3188		31.2595	up	#N/A	---NA---	---NA---	---NA---	no GO terms
comp42465_c0	31.1558	31.2744		31.2151	up	#N/A	---NA---	---NA---	---NA---	no IPS match
comp45660_c0	31.1558		31.2744	31.2151	up	#N/A	---NA---	---NA---	---NA---	no GO terms
comp50303_c0	31.1558		31.2744	31.2151	up	#N/A	P:metabolic process; C:integral component of membrane; F:ligase activity	---NA---	---NA---	no GO terms
comp12936_c0	33.8353	33.9522	7.80867	25.1987	up	RecName: Full=1,2-dihydroxy-3-keto-5-methylthiopentene dioxygenase 1; AltName: Full=Acireductone dioxygenase (Fe(2+)-requiring) 1; Short=ARD 1; Short=Fe-ARD 1 >gi|297737107|emb|CBI26308.3| unnamed protein product [Vitis vinifera]	F:iron ion binding; C:nucleus; C:cytoplasm; F:acireductone dioxygenase [iron(II)-requiring] activity; P:L-methionine salvage from methylthioadenosine; P:oxidation-reduction process	EC:1.13.11; EC:1.13.11.54	Acting on single donors with incorporation of molecular oxygen (oxygenases). The oxygen incorporated need not be derived from O(2); Acireductone dioxygenase (Fe(2+)-requiring)	F:acireductone dioxygenase [iron(II)-requiring] activity; F:oxidoreductase activity; P:L-methionine salvage from methylthioadenosine; P:oxidation-reduction process
comp12842_c0	33.5567	7.58758	33.691	24.9451	up	predicted protein [Populus trichocarpa] >gi|118485178|gb|ABK94450.1| unknown [Populus trichocarpa] >gi|222835614|gb|EEE74049.1| predicted protein [Populus trichocarpa]	P:proteolysis; F:peptidase activity; C:cell part	---NA---	---NA---	no GO terms
comp17030_c0	33.3846	33.5015	7.35801	24.748	up	#N/A	---NA---	---NA---	---NA---	no IPS match
comp21833_c0	33.0865	33.2209	7.06886	24.4588	up	#N/A	F:stearoyl-CoA 9-desaturase activity; P:lipid metabolic process; C:integral component of membrane; P:oxidation-reduction process	EC:1.14.19.1; EC:1.14.19	Stearoyl-CoA 9-desaturase; Acting on paired donors, with incorporation or reduction of molecular oxygen. The oxygen incorporated need not be derived from O(2)	no GO terms
comp22416_c0	33.2851	5.67351	33.4037	24.1208	up	#N/A	F:protein kinase activity; P:protein phosphorylation	---NA---	---NA---	F:protein kinase activity; F:ATP binding; P:protein phosphorylation
comp19025_c0	32.6794	32.8137	6.66169	24.0516	up	#N/A	---NA---	---NA---	---NA---	no GO terms
comp21457_c0	33.4226	5.07405	33.5412	24.0126	up	#N/A	F:DNA binding; F:DNA topoisomerase type II (ATP-hydrolyzing) activity; F:ATP binding; C:chromosome; C:cytoplasm; P:DNA-dependent DNA replication; P:DNA topological change; F:metal ion binding	EC:3.6.1.3; EC:5.99.1.3; EC:3.6.1.15	Adenosinetriphosphatase; DNA topoisomerase (ATP-hydrolyzing); Nucleoside-triphosphate phosphatase	no GO terms
comp40334_c0	32.5987	32.7331	6.58107	23.971	up	#N/A	F:porin activity; C:membrane; P:carbohydrate transmembrane transport	---NA---	---NA---	F:porin activity; C:membrane; P:carbohydrate transmembrane transport
comp25170_c0	32.4777	6.45112	32.5963	23.8417	up	#N/A	F:structural molecule activity; F:iron-sulfur cluster binding; P:protein maturation by iron-sulfur cluster transfer	---NA---	---NA---	no GO terms
comp22662_c0	32.3055	6.27894	32.4242	23.6695	up	#N/A	F:structural constituent of ribosome; C:ribosome; P:translation; F:rRNA binding	---NA---	---NA---	F:RNA binding; F:structural constituent of ribosome; C:intracellular; C:ribosome; P:translation
comp27631_c0	32.6152	5.58862	32.7338	23.6459	up	#N/A	---NA---	---NA---	---NA---	no GO terms
comp35434_c0	32.5308	32.6652	5.51317	23.5697	up	#N/A	F:DNA binding; F:structural constituent of ribosome; F:DNA-directed 5'-3' RNA polymerase activity; P:transcription, DNA-templated; P:translation; C:small ribosomal subunit; F:rRNA binding; F:protein dimerization activity	EC:2.7.7.6	DNA-directed RNA polymerase	no GO terms
comp39008_c0	32.0865	6.05993	32.2051	23.4505	up	#N/A	F:oxidoreductase activity; P:oxidation-reduction process	---NA---	---NA---	no GO terms
comp35810_c0	32.0627	32.197	6.04502	23.4349	up	#N/A	F:iron ion binding; F:oxidoreductase activity, acting on single donors with incorporation of molecular oxygen, incorporation of two atoms of oxygen; P:oxidation-reduction process	EC:1.13.11	Acting on single donors with incorporation of molecular oxygen (oxygenases). The oxygen incorporated need not be derived from O(2)	F:iron ion binding; F:oxidoreductase activity, acting on single donors with incorporation of molecular oxygen, incorporation of two atoms of oxygen; P:oxidation-reduction process
comp17533_c0	5.90657	32.1553	32.1728	23.4116	up	#N/A	---NA---	---NA---	---NA---	no GO terms
comp38672_c0	31.9887	32.123	5.97102	23.3609	up	#N/A	P:phosphorelay signal transduction system; C:intracellular; F:sequence-specific DNA binding	---NA---	---NA---	no GO terms
comp21660_c0	31.9631	32.0975	5.94548	23.3354	up	#N/A	F:structural constituent of ribosome; C:ribosome; P:translation	---NA---	---NA---	F:structural constituent of ribosome; C:intracellular; C:ribosome; P:translation
comp39800_c0	31.9372	5.91055	32.0558	23.3012	up	#N/A	---NA---	---NA---	---NA---	no IPS match
comp44072_c0	32.2643	5.23772	32.3829	23.295	up	#N/A	F:ATP-dependent peptidase activity; F:serine-type endopeptidase activity; F:ATP binding; C:cytoplasm; P:protein quality control for misfolded or incompletely synthesized proteins; P:cellular response to stress; F:sequence-specific DNA binding	EC:3.4.21; EC:3.6.1.3; EC:3.6.1.15	Acting on peptide bonds (peptidases); Adenosinetriphosphatase; Nucleoside-triphosphate phosphatase	no GO terms
comp4102_c0	31.9107	32.045	5.89301	23.2829	up	calmodulin-like protein [Elaeis guineensis]	F:calcium ion binding	---NA---	---NA---	no GO terms
comp25966_c0	31.9107	32.045	5.89301	23.2829	up	#N/A	---NA---	---NA---	---NA---	no GO terms
comp31035_c0	31.9107	5.89301	32.0249	23.2762	up	PREDICTED: uncharacterized protein LOC100841639 [Brachypodium distachyon]	C:integral component of membrane	---NA---	---NA---	F:transferase activity, transferring acyl groups other than amino-acyl groups
comp34622_c0	32.1782	32.2968	5.27177	23.2489	up	unknown [Zea mays]	F:DNA binding	---NA---	---NA---	F:DNA binding
comp50150_c0	32.4037	4.79216	32.5223	23.2394	up	#N/A	F:structural constituent of ribosome; P:translation; C:large ribosomal subunit; F:transferase activity; F:rRNA binding	---NA---	---NA---	F:RNA binding; F:structural constituent of ribosome; C:intracellular; C:ribosome; P:translation; C:large ribosomal subunit; F:transferase activity
comp29992_c0	31.8282	31.9468	5.92183	23.2323	up	#N/A	F:peroxidase activity; P:oxidation-reduction process; P:cellular oxidant detoxification	EC:1.11.1.7	Peroxidase	F:peroxidase activity; P:oxidation-reduction process
comp39021_c0	31.7705	5.7439	31.8891	23.1345	up	#N/A	---NA---	---NA---	---NA---	no GO terms
comp34585_c0	31.7104	31.8447	5.69271	23.0826	up	#N/A	F:ATP binding; P:carbohydrate transport; F:monosaccharide-transporting ATPase activity; C:membrane	EC:3.6.1.3; EC:3.6.1.15; EC:3.6.3.17	Adenosinetriphosphatase; Nucleoside-triphosphate phosphatase; Monosaccharide-transporting ATPase	no GO terms
comp46324_c0	31.7104	5.68378	31.829	23.0744	up	#N/A	F:ATP-dependent peptidase activity; F:serine-type endopeptidase activity; F:ATP binding; C:cytoplasm; P:protein quality control for misfolded or incompletely synthesized proteins; P:cellular response to stress; F:sequence-specific DNA binding	EC:3.4.21; EC:3.6.1.3; EC:3.6.1.15	Acting on peptide bonds (peptidases); Adenosinetriphosphatase; Nucleoside-triphosphate phosphatase	F:ATP-dependent peptidase activity; F:serine-type endopeptidase activity; F:ATP binding; P:proteolysis; P:protein catabolic process
comp19536_c0	5.54748	31.7962	31.8137	23.0525	up	#N/A	---NA---	---NA---	---NA---	no IPS match
comp45733_c0	31.7645	5.62998	31.7619	23.0521	up	#N/A	---NA---	---NA---	---NA---	no IPS match
comp44860_c0	31.6794	31.8137	5.66169	23.0516	up	#N/A	F:protein serine/threonine phosphatase activity; P:protein dephosphorylation	EC:3.1.3.16; EC:3.1.3.41	Protein-serine/threonine phosphatase; 4-nitrophenylphosphatase	no IPS match
comp56633_c0	31.6152	31.7338	5.70884	23.0193	up	hypothetical protein LYNGBM3L_37140 [Moorea producta 3L] >gi|332353833|gb|EGJ33323.1| hypothetical protein LYNGBM3L_37140 [Moorea producta 3L]	F:dioxygenase activity; P:oxidation-reduction process	---NA---	---NA---	no GO terms
comp37388_c0	31.5821	31.7007	5.67567	22.9861	up	predicted protein [Populus trichocarpa] >gi|222858529|gb|EEE96076.1| predicted protein [Populus trichocarpa]	C:integral component of membrane	---NA---	---NA---	no GO terms
comp39974_c0	31.5481	31.6825	5.53044	22.9203	up	#N/A	---NA---	---NA---	---NA---	no GO terms
comp23719_c0	32.7996	6.77305		19.7863	up	#N/A	---NA---	---NA---	---NA---	no IPS match
comp7551_c0	33.8837	4.8074		19.3456	up	#N/A	---NA---	---NA---	---NA---	no IPS match
comp17162_c0	33.5481		4.35159	18.9498	up	H0717B12.10 [Oryza sativa Indica Group] >gi|116310341|emb|CAH67355.1| OSIGBa0134P10.1 [Oryza sativa Indica Group]	F:hydrolase activity, hydrolyzing O-glycosyl compounds; P:carbohydrate metabolic process; C:integral component of membrane	---NA---	---NA---	F:hydrolase activity, hydrolyzing O-glycosyl compounds; P:carbohydrate metabolic process
comp35344_c0	31.8562	5.94985		18.903	up	hypothetical protein SORBIDRAFT_09g023320 [Sorghum bicolor] >gi|241945237|gb|EES18382.1| hypothetical protein SORBIDRAFT_09g023320 [Sorghum bicolor]	C:integral component of membrane	---NA---	---NA---	no GO terms
comp16781_c0	33.4037	4.32741		18.8656	up	#N/A	---NA---	---NA---	---NA---	no IPS match
comp39941_c0	31.8874		5.7439	18.8156	up	PREDICTED: NADP-dependent alkenal double bond reductase P1-like [Brachypodium distachyon]	F:oxidoreductase activity; P:oxidation-reduction process	---NA---	---NA---	P:oxidation-reduction process
comp24837_c0	32.2002		5.18252	18.6914	up	Os09g0483500 [Oryza sativa Japonica Group] >gi|113631743|dbj|BAF25424.1| Os09g0483500 [Oryza sativa Japonica Group] >gi|125564164|gb|EAZ09544.1| hypothetical protein OsI_31821 [Oryza sativa Indica Group] >gi|125606132|gb|EAZ45168.1| hypothetical prot ...	F:calcium ion binding	---NA---	---NA---	F:calcium ion binding
comp37303_c0	32.1782		5.16049	18.6693	up	CBL-interacting protein kinase 21 [Populus euphratica]	F:protein serine/threonine kinase activity; F:ATP binding; P:protein phosphorylation; P:signal transduction; C:membrane	EC:2.7.11	Transferring phosphorus-containing groups	P:signal transduction
comp22364_c0	33.0747		4.24963	18.6621	up	#N/A	F:DNA-binding transcription factor activity; C:nucleus; P:regulation of transcription, DNA-templated; F:sequence-specific DNA binding; P:leaf development; P:bundle sheath cell fate specification	---NA---	---NA---	no GO terms
comp18025_c0	32.0865	5.06886		18.5777	up	#N/A	---NA---	---NA---	---NA---	no IPS match
comp28371_c0	32.0558	5.03077		18.5433	up	RecName: Full=Tubulin alpha-4 chain; AltName: Full=Alpha-4-tubulin >gi|37529490|gb|AAQ92663.1| alpha-tubulin 4 [Gossypium hirsutum]	F:GTPase activity; F:structural constituent of cytoskeleton; F:GTP binding; C:cytoplasm; C:microtubule; P:cytoskeleton organization; P:microtubule-based process	EC:3.6.1.15	Nucleoside-triphosphate phosphatase	F:structural constituent of cytoskeleton; F:GTP binding; C:microtubule; P:microtubule-based process
comp21823_c0	4.96208		32.1073	18.5347	up	dimethylaniline monooxygenase, putative [Ricinus communis] >gi|223526440|gb|EEF28718.1| dimethylaniline monooxygenase, putative [Ricinus communis]	F:N,N-dimethylaniline monooxygenase activity; C:integral component of membrane; F:flavin adenine dinucleotide binding; F:NADP binding; P:oxidation-reduction process	EC:1.14.13.8; EC:1.14.13	Flavin-containing monooxygenase; Acting on paired donors, with incorporation or reduction of molecular oxygen. The oxygen incorporated need not be derived from O(2)	F:N,N-dimethylaniline monooxygenase activity; F:flavin adenine dinucleotide binding; F:NADP binding; P:oxidation-reduction process
comp12108_c0	33.0983	3.91072		18.5045	up	PREDICTED: uncharacterized protein LOC100267676 [Vitis vinifera]	P:response to auxin	---NA---	---NA---	no IPS match
comp18448_c0	32.7996	4.18809		18.4939	up	unknown [Populus trichocarpa]	F:hydrolase activity, hydrolyzing O-glycosyl compounds; C:nucleus; C:cytoplasm; P:carbohydrate metabolic process; C:integral component of membrane; F:polysaccharide binding; C:anchored component of plasma membrane	---NA---	---NA---	F:hydrolase activity, hydrolyzing O-glycosyl compounds; P:carbohydrate metabolic process
comp19383_c0	32.5987		4.10739	18.3531	up	#N/A	C:membrane; C:integral component of membrane	---NA---	---NA---	no GO terms
comp9721_c0	35.4179	7.39129	8.40022	17.0698	up	#N/A	---NA---	---NA---	---NA---	no GO terms
comp15144_c0	8.03515	8.19793	34.2856	16.8396	up	#N/A	---NA---	---NA---	---NA---	no IPS match
comp2355_c0	36.6754	6.4009	7.33583	16.8041	up	#N/A	F:nucleic acid binding	---NA---	---NA---	no IPS match
comp14517_c0	34.4458	7.41921	8.42814	16.7644	up	#N/A	F:tRNA binding; F:structural constituent of ribosome; P:translation; C:small ribosomal subunit; F:rRNA binding	---NA---	---NA---	no IPS match
comp15701_c0	34.3157	7.28906	8.298	16.6342	up	#N/A	F:DNA-binding transcription factor activity; P:DNA-templated transcription, initiation; P:regulation of transcription, DNA-templated	---NA---	---NA---	no GO terms
comp15402_c0	35.8068	6.45832	7.46725	16.5775	up	#N/A	F:monooxygenase activity; F:protein kinase activity; F:iron ion binding; F:ATP binding; P:protein phosphorylation; C:integral component of membrane; F:oxidoreductase activity, acting on paired donors, with incorporation or reduction of molecular oxygen; F:heme binding; P:oxidation-reduction process	---NA---	---NA---	no GO terms
comp22906_c0	34.5001	8.47349	6.48242	16.4853	up	#N/A	F:translation elongation factor activity; F:GTPase activity; F:GTP binding; C:cytoplasm; P:translational elongation	EC:3.6.1.15	Nucleoside-triphosphate phosphatase	no IPS match
comp16908_c0	34.0323	7.06322	8.00571	16.3671	up	unnamed protein product [Vitis vinifera]	F:metal ion binding	---NA---	---NA---	no GO terms
comp6038_c0	35.7668	6.57029	6.57923	16.3054	up	#N/A	---NA---	---NA---	---NA---	no GO terms
comp8497_c0	34.7594	5.73282	7.74175	16.078	up	#N/A	---NA---	---NA---	---NA---	no GO terms
comp25308_c0	33.2953	7.26874	7.27768	15.9473	up	#N/A	F:structural constituent of ribosome; C:ribosome; P:translation; F:rRNA binding	---NA---	---NA---	no IPS match
comp19578_c0	33.1782	7.16049	7.27177	15.8701	up	uncharacterized protein LOC100383609 precursor [Zea mays] >gi|224031225|gb|ACN34688.1| unknown [Zea mays]	F:protein kinase activity; F:ATP binding; C:cell; P:protein phosphorylation; C:integral component of membrane; P:cell redox homeostasis	---NA---	---NA---	F:protein kinase activity; F:protein tyrosine kinase activity; F:ATP binding; P:protein phosphorylation
comp14601_c0	35.11	5.49843	6.77039	15.7929	up	#N/A	---NA---	---NA---	---NA---	no GO terms
comp17106_c0	34.2902	6.67866	6.27255	15.7471	up	#N/A	F:catalytic activity	---NA---	---NA---	no GO terms
comp14556_c0	34.4687	5.85711	6.86605	15.7306	up	#N/A	---NA---	---NA---	---NA---	no IPS match
comp28625_c0	33.0013	6.97468	6.98362	15.6532	up	#N/A	F:saccharopine dehydrogenase (NAD+, L-lysine-forming) activity; P:oxidation-reduction process	EC:1.5.1.7	Saccharopine dehydrogenase (NAD(+), L-lysine-forming)	no GO terms
comp21009_c0	33.7482	5.39972	7.73058	15.6262	up	#N/A	F:glutathione transferase activity	EC:2.5.1.18	Glutathione transferase	no GO terms
comp21760_c0	6.81834	6.98112	33.0688	15.6228	up	#N/A	C:membrane; C:integral component of membrane	---NA---	---NA---	no GO terms
comp19396_c0	33.9631	6.35159	6.36052	15.5584	up	#N/A	---NA---	---NA---	---NA---	no GO terms
comp7573_c0	34.4687	5.12015	6.86605	15.485	up	#N/A	---NA---	---NA---	---NA---	no GO terms
comp6944_c0	36.3043	4.34693	5.03867	15.23	up	xyloglucan endotransglycosylase [Musa acuminata]	F:hydrolase activity, hydrolyzing O-glycosyl compounds; C:cell wall; P:xyloglucan metabolic process; F:xyloglucan:xyloglucosyl transferase activity; P:cell wall biogenesis; C:apoplast; P:cell wall organization	EC:2.4.1.2---NA---7	Xyloglucan:xyloglucosyl transferase	F:hydrolase activity, hydrolyzing O-glycosyl compounds; C:cell wall; P:carbohydrate metabolic process; P:cellular glucan metabolic process; F:xyloglucan:xyloglucosyl transferase activity; C:apoplast
comp25975_c0	33.3257	7.29912	4.98612	15.2037	up	#N/A	---NA---	---NA---	---NA---	F:nucleic acid binding; F:DNA-binding transcription factor activity; F:RNA binding; P:regulation of DNA-templated transcription, termination
comp20882_c0	32.9502	6.93254	5.45886	15.1139	up	#N/A	---NA---	---NA---	---NA---	no IPS match
comp25483_c0	33.0506	7.03294	5.14422	15.0759	up	#N/A	---NA---	---NA---	---NA---	F:aspartic-type endopeptidase activity; P:proteolysis
comp21894_c0	32.9502	5.33865	6.93254	15.0738	up	predicted protein [Populus trichocarpa] >gi|222838185|gb|EEE76550.1| predicted protein [Populus trichocarpa]	---NA---	---NA---	---NA---	no GO terms
comp43573_c0	33.0013	4.97468	6.98362	14.9865	up	#N/A	P:fatty acid metabolic process; P:lipid biosynthetic process; F:cyclopropane-fatty-acyl-phospholipid synthase activity; P:methylation; F:acyl-[acyl-carrier-protein] desaturase activity; P:oxidation-reduction process	EC:2.1.1.79; EC:1.14.19.2; EC:1.14.19	Cyclopropane-fatty-acyl-phospholipid synthase; Stearoyl-[acyl-carrier-protein] 9-desaturase; Acting on paired donors, with incorporation or reduction of molecular oxygen. The oxygen incorporated need not be derived from O(2)	P:fatty acid metabolic process; F:oxidoreductase activity; F:acyl-[acyl-carrier-protein] desaturase activity; P:oxidation-reduction process
comp23321_c0	32.6636	6.63699	5.64592	14.9822	up	#N/A	---NA---	---NA---	---NA---	no GO terms
comp17424_c0	33.5821	5.55546	5.56439	14.9006	up	#N/A	---NA---	---NA---	---NA---	no IPS match
comp19297_c0	33.5308	5.91927	5.19124	14.8804	up	calmodulin-like protein [Elaeis guineensis]	F:calcium ion binding	---NA---	---NA---	F:calcium ion binding
comp35499_c0	32.5308	5.50423	6.51317	14.8494	up	Hypothetical protein APO_2102 [Acetobacter pomorum DM001] >gi|326695727|gb|EGE47413.1| Hypothetical protein APO_2102 [Acetobacter pomorum DM001]	F:nucleic acid binding; F:helicase activity; F:ATP binding	EC:3.6.1.15	Nucleoside-triphosphate phosphatase	no IPS match
comp42991_c0	32.1782	6.15156	6.16049	14.8301	up	#N/A	---NA---	---NA---	---NA---	no GO terms
comp23501_c0	32.7557	4.72911	6.73804	14.7409	up	PREDICTED: uncharacterized protein LOC100245192 [Vitis vinifera]	---NA---	---NA---	---NA---	no GO terms
comp30432_c0	5.93081	6.03608	32.1813	14.7161	up	predicted protein [Hordeum vulgare subsp. vulgare]	C:plasma membrane; C:integral component of membrane	---NA---	---NA---	no GO terms
comp21998_c0	6.23338	5.39615	32.4996	14.7097	up	#N/A	---NA---	---NA---	---NA---	no IPS match
comp27131_c0	32.3456	6.31902	5.32795	14.6642	up	#N/A	C:ATP-binding cassette (ABC) transporter complex; P:transmembrane transport	---NA---	---NA---	no GO terms
comp39166_c0	32.3456	6.31902	5.32795	14.6642	up	#N/A	---NA---	---NA---	---NA---	no GO terms
comp22942_c0	32.3257	6.29912	5.30805	14.6443	up	#N/A	F:translation initiation factor activity; F:adenylate kinase activity; F:ATP binding; C:cytoplasm; P:translational initiation; P:phosphorylation; F:rRNA binding; F:ribosome binding; P:AMP salvage; P:nucleoside monophosphate phosphorylation	EC:2.7.4.4; EC:2.7.4.3	Nucleoside-phosphate kinase; Adenylate kinase	no IPS match
comp34005_c0	32.7256	4.43463	6.70798	14.6228	up	RING finger protein [Medicago truncatula] >gi|355511288|gb|AES92430.1| RING finger protein [Medicago truncatula]	C:membrane; C:integral component of membrane; F:transferase activity; F:transferase activity, transferring acyl groups	---NA---	---NA---	no GO terms
comp20852_c0	32.4956	4.88408	6.47798	14.6192	up	#N/A	F:hydrolase activity	---NA---	---NA---	no GO terms
comp32596_c0	31.9631	5.93655	5.94548	14.6151	up	#N/A	F:structural constituent of ribosome; P:translation; C:small ribosomal subunit; F:rRNA binding	---NA---	---NA---	no GO terms
comp20782_c0	32.2219	6.20421	5.3155	14.5805	up	#N/A	---NA---	---NA---	---NA---	no GO terms
comp29389_c0	4.24115	6.67728	32.8092	14.5759	up	aquaporin NIP2-1 [Zea mays] >gi|146325012|sp|Q19KC1.2|NIP21_MAIZE RecName: Full=Aquaporin NIP2-1; AltName: Full=NOD26-like intrinsic protein 2-1; AltName: Full=ZmNIP2-1; AltName: Full=ZmNIP2;1 >gi|13447787|gb|AAK26751.1| NOD26-like membrane integral ...	C:integral component of plasma membrane; F:water channel activity; P:urea transport; P:ion transmembrane transport	---NA---	---NA---	F:channel activity; C:membrane; P:transmembrane transport
comp27220_c0	31.8837	5.85711	5.86605	14.5356	up	#N/A	F:nucleic acid binding; F:helicase activity; F:ATP binding	EC:3.6.1.15	Nucleoside-triphosphate phosphatase	no GO terms
comp37866_c0	32.2002	5.17359	6.18252	14.5188	up	hypothetical protein SSE37_21295 [Sagittula stellata E-37] >gi|126708318|gb|EBA07376.1| hypothetical protein SSE37_21295 [Sagittula stellata E-37]	F:RNA binding; F:structural constituent of ribosome; C:ribosome; P:translation	---NA---	---NA---	no IPS match
comp26287_c0	32.3456	6.32795	4.85427	14.5093	up	MYB2 [Dendrobium sp. XMW-2002-2]	F:DNA binding	---NA---	---NA---	F:DNA binding
comp29958_c0	32.4956	6.46904	4.47798	14.4809	up	#N/A	---NA---	---NA---	---NA---	no GO terms
comp40688_c0	32.5821	6.55546	4.24246	14.46	up	#N/A	F:hydrolase activity, hydrolyzing O-glycosyl compounds; P:cellulose catabolic process	---NA---	---NA---	F:hydrolase activity, hydrolyzing O-glycosyl compounds; P:cellulose catabolic process
comp16002_c0	33.6476	4.62998	4.93391	14.4038	up	#N/A	---NA---	---NA---	---NA---	no IPS match
comp17187_c0	34.9855	4.37395	3.7584	14.3726	up	hypothetical protein OsI_04412 [Oryza sativa Indica Group]	---NA---	---NA---	---NA---	no GO terms
comp49065_c0	31.7104	5.68378	5.69271	14.3623	up	#N/A	F:fatty acid synthase activity; C:fatty acid synthase complex; P:fatty acid biosynthetic process; F:erythronolide synthase activity; P:oxidation-reduction process	EC:2.3.1.85; EC:2.3.1.94	Fatty-acid synthase; 6-deoxyerythronolide-B synthase	no GO terms
comp29123_c0	5.51578	31.7663	5.74126	14.3411	up	#N/A	---NA---	---NA---	---NA---	no IPS match
comp40416_c0	31.6476	5.62998	5.74126	14.3396	up	#N/A	F:protein kinase activity; F:ATP binding; P:protein phosphorylation; C:integral component of membrane	---NA---	---NA---	no GO terms
comp23213_c0	31.5821	5.56439	5.67567	14.274	up	PREDICTED: cytochrome P450 86B1-like [Vitis vinifera]	F:monooxygenase activity; F:iron ion binding; C:integral component of membrane; F:oxidoreductase activity, acting on paired donors, with incorporation or reduction of molecular oxygen; F:heme binding; P:oxidation-reduction process	---NA---	---NA---	F:iron ion binding; F:oxidoreductase activity, acting on paired donors, with incorporation or reduction of molecular oxygen; F:heme binding; P:oxidation-reduction process
comp18283_c0	33.4777	3.99169	5.13813	14.2025	up	#N/A	C:membrane; C:integral component of membrane	---NA---	---NA---	no GO terms
comp19569_c0	32.4037	4.79216	4.38605	13.8606	up	#N/A	---NA---	---NA---	---NA---	no IPS match
comp22063_c0	3.64131	33.3512	4.32622	13.7729	up	PREDICTED: UDP-glycosyltransferase 83A1 [Vitis vinifera]	P:metabolic process; F:transferase activity, transferring hexosyl groups	---NA---	---NA---	P:metabolic process; F:transferase activity, transferring hexosyl groups
comp38295_c0	32.9502	4.11625	3.76262	13.6097	up	#N/A	F:phospholipase activity; P:lipid metabolic process; F:carboxylic ester hydrolase activity	EC:3.1.1.1	Carboxylesterase	P:lipid metabolic process
comp842_c0	10.6901	6.51001	7.63442	8.2782	up	#N/A	F:nucleic acid binding	---NA---	---NA---	F:nucleic acid binding
comp250_c0	11.0421	5.77235	6.54162	7.78536	up	#N/A	---NA---	---NA---	---NA---	no GO terms
comp27020_c0	8.48745	8.65023	6.00775	7.71514	up	#N/A	F:binding	---NA---	---NA---	no GO terms
comp17667_c0	7.85681	5.96208	7.97102	7.2633	up	#N/A	F:oxidoreductase activity; P:oxidation-reduction process	---NA---	---NA---	no GO terms
comp3530_c0	11.0907	5.15156	5.18252	7.14159	up	PREDICTED: ethylene-responsive transcription factor ERF109-like [Brachypodium distachyon]	#N/A	#N/A	#N/A	#N/A
comp3053_c0		4.02966	9.90167	6.96566	up	PREDICTED: L-ascorbate oxidase homolog [Glycine max]	F:copper ion binding; F:L-ascorbate oxidase activity; C:plant-type cell wall; C:plasmodesma; C:integral component of membrane; F:oxidoreductase activity, oxidizing metal ions; P:oxidation-reduction process	EC:1.1---NA---.3; EC:1.1---NA---.3.3	Acting on diphenols and related substances as donors; L-ascorbate oxidase	F:copper ion binding; F:oxidoreductase activity; P:oxidation-reduction process
comp17382_c0	5.58362	8.28278		6.9332	up	PREDICTED: putative amidase C869.01-like [Vitis vinifera]	F:transferase activity; F:carbon-nitrogen ligase activity, with glutamine as amido-N-donor; F:catalytic activity, acting on a tRNA	---NA---	---NA---	no GO terms
comp24022_c0	6.79211	6.90631	7.01759	6.90534	up	predicted protein [Hordeum vulgare subsp. vulgare]	---NA---	---NA---	---NA---	no GO terms
comp17559_c0	6.52377	6.10158	7.63797	6.75444	up	hypothetical protein SORBIDRAFT_04g036240 [Sorghum bicolor] >gi|241932823|gb|EES05968.1| hypothetical protein SORBIDRAFT_04g036240 [Sorghum bicolor]	P:glycolipid biosynthetic process; F:1,2-diacylglycerol 3-beta-galactosyltransferase activity	EC:2.4.1.46	Monogalactosyldiacylglycerol synthase	P:glycolipid biosynthetic process; F:transferase activity, transferring hexosyl groups
comp3274_c0	11.2461	3.95907	4.88458	6.69659	up	F-box protein [Elaeis guineensis]	---NA---	---NA---	---NA---	no GO terms
comp16491_c0	6.36377	7.21494	6.32622	6.63498	up	PREDICTED: LOW QUALITY PROTEIN: glycerol-3-phosphate acyltransferase 1-like [Vitis vinifera]	P:metabolic process; C:integral component of membrane; F:transferase activity, transferring acyl groups other than amino-acyl groups	---NA---	---NA---	P:metabolic process; F:transferase activity, transferring acyl groups
comp25118_c0	6.91267	6.43297	6.44191	6.59585	up	#N/A	F:ATP binding; C:cytoplasm; P:protein refolding; F:unfolded protein binding	---NA---	---NA---	no GO terms
comp4826_c0	10.5995	4.61727	4.54374	6.58682	up	PREDICTED: E3 ubiquitin-protein ligase ATL41-like [Vitis vinifera]	F:catalytic activity	---NA---	---NA---	no GO terms
comp8212_c0	9.58807	5.24284	4.90667	6.57919	up	#N/A	---NA---	---NA---	---NA---	no GO terms
comp33678_c0	7.01261	5.59042	7.12681	6.57661	up	hypothetical protein SORBIDRAFT_04g027700 [Sorghum bicolor] >gi|241932371|gb|EES05516.1| hypothetical protein SORBIDRAFT_04g027700 [Sorghum bicolor]	P:carbohydrate metabolic process; F:xylan 1,4-beta-xylosidase activity	EC:3.2.1.37	Xylan 1,4-beta-xylosidase	F:hydrolase activity, hydrolyzing O-glycosyl compounds; P:carbohydrate metabolic process
comp13698_c0	5.06394	6.91511	7.61135	6.53013	up	short-chain dehydrogenase, putative [Ricinus communis] >gi|223529065|gb|EEF31050.1| short-chain dehydrogenase, putative [Ricinus communis]	---NA---	---NA---	---NA---	no GO terms
comp17285_c0	9.06832	4.78127	5.48208	6.44389	up	#N/A	F:monooxygenase activity; F:iron ion binding; C:integral component of membrane; F:oxidoreductase activity, acting on paired donors, with incorporation or reduction of molecular oxygen; F:heme binding; P:oxidation-reduction process	---NA---	---NA---	F:iron ion binding; F:oxidoreductase activity, acting on paired donors, with incorporation or reduction of molecular oxygen; F:heme binding; P:oxidation-reduction process
comp16400_c0	8.69458	4.16493		6.42975	up	leucine-rich repeat containing protein, putative [Ricinus communis] >gi|223535270|gb|EEF36947.1| leucine-rich repeat containing protein, putative [Ricinus communis]	F:ADP binding	---NA---	---NA---	F:ADP binding
comp13219_c0	8.32313	5.84344	5.11541	6.42733	up	calmodulin-like protein [Elaeis guineensis]	F:calcium ion binding	---NA---	---NA---	F:calcium ion binding
comp5579_c0	7.79	6.34893	5.1234	6.42078	up	PREDICTED: ethylene-responsive transcription factor ERF025-like [Vitis vinifera]	#N/A	#N/A	#N/A	#N/A
comp22716_c0	5.94279	6.05699	7.16827	6.38935	up	fasciclin-like AGP 11 [Populus tremula x Populus alba]	C:integral component of membrane	---NA---	---NA---	no GO terms
comp10876_c0	4.99294	7.42907	6.69235	6.37145	up	PREDICTED: protein HOTHEAD isoform 1 [Vitis vinifera] >gi|297742610|emb|CBI34759.3| unnamed protein product [Vitis vinifera]	C:integral component of membrane; F:oxidoreductase activity, acting on CH-OH group of donors; F:flavin adenine dinucleotide binding; P:oxidation-reduction process	---NA---	---NA---	F:oxidoreductase activity, acting on CH-OH group of donors; F:flavin adenine dinucleotide binding; P:oxidation-reduction process
comp26983_c0	7.02392	4.80726	7.13813	6.3231	up	#N/A	---NA---	---NA---	---NA---	no GO terms
comp33997_c0	6.54748	6.71026	5.66169	6.30648	up	#N/A	---NA---	---NA---	---NA---	no IPS match
comp15092_c0	8.6857	3.84571		6.2657	up	#N/A	---NA---	---NA---	---NA---	no IPS match
comp369_c0		3.83618	8.69467	6.26542	up	hypothetical protein [Citrus unshiu]	F:protein kinase activity; F:ubiquitin-protein transferase activity; F:ATP binding; P:protein phosphorylation; P:protein ubiquitination	---NA---	---NA---	no GO terms
comp11953_c0	6.55	3.73709	8.44646	6.24452	up	AP2/ERF domain-containing transcription factor [Populus trichocarpa] >gi|222841898|gb|EEE79445.1| AP2/ERF domain-containing transcription factor [Populus trichocarpa]	#N/A	#N/A	#N/A	#N/A
comp29098_c0	5.66778	6.78198		6.22488	up	PREDICTED: putative flavin-containing monooxygenase YUCCA11-like [Brachypodium distachyon]	F:N,N-dimethylaniline monooxygenase activity; F:flavin adenine dinucleotide binding; F:NADP binding; P:oxidation-reduction process	EC:1.14.13.8; EC:1.14.13	Flavin-containing monooxygenase; Acting on paired donors, with incorporation or reduction of molecular oxygen. The oxygen incorporated need not be derived from O(2)	F:N,N-dimethylaniline monooxygenase activity; F:oxidoreductase activity; F:flavin adenine dinucleotide binding; F:NADP binding; P:oxidation-reduction process
comp15277_c0	5.93081	7.09359	5.62998	6.21813	up	PREDICTED: uncharacterized protein LOC100827549 [Brachypodium distachyon]	C:integral component of membrane	---NA---	---NA---	no GO terms
comp4958_c0	7.94576	4.38807		6.16692	up	unnamed protein product [Vitis vinifera]	C:integral component of membrane; F:transferase activity, transferring glycosyl groups	---NA---	---NA---	F:transferase activity, transferring glycosyl groups
comp20115_c0	8.06284	4.27015		6.1665	up	conserved hypothetical protein [Ricinus communis] >gi|223540159|gb|EEF41735.1| conserved hypothetical protein [Ricinus communis]	P:fucose metabolic process; C:integral component of membrane; F:transferase activity, transferring glycosyl groups	---NA---	---NA---	no GO terms
comp375_c0	9.31727	4.1662	4.91489	6.13279	up	unnamed protein product [Vitis vinifera]	F:calcium ion binding	---NA---	---NA---	F:calcium ion binding
comp18526_c1	6.23338	6.39615	5.75368	6.12774	up	#N/A	---NA---	---NA---	---NA---	no IPS match
comp7563_c0	8.44388	3.77673		6.1103	up	#N/A	---NA---	---NA---	---NA---	no GO terms
comp7354_c0	7.91571	6.85105	3.52211	6.09629	up	PREDICTED: transcription factor bHLH35 [Vitis vinifera] >gi|297735470|emb|CBI17910.3| unnamed protein product [Vitis vinifera]	F:protein dimerization activity	---NA---	---NA---	F:protein dimerization activity
comp19038_c0	7.81509	5.92929	4.51701	6.08713	up	#N/A	C:integral component of membrane	---NA---	---NA---	no GO terms
comp3092_c0	10.1571	4.09241	3.93142	6.0603	up	#N/A	C:membrane	---NA---	---NA---	no IPS match
comp421_c0	7.92006	4.1135		6.01678	up	predicted protein [Hordeum vulgare subsp. vulgare]	F:aspartic-type endopeptidase activity; P:proteolysis; P:protein catabolic process	EC:3.4.23	Acting on peptide bonds (peptidases)	F:aspartic-type endopeptidase activity; P:proteolysis
comp1977_c0	7.68162	4.76136	5.53709	5.99336	up	GTPase activating protein [Zea mays]	---NA---	---NA---	---NA---	no GO terms
comp183_c0	10.3688	3.40871	4.01161	5.92971	up	conserved hypothetical protein [Ricinus communis] >gi|223547029|gb|EEF48526.1| conserved hypothetical protein [Ricinus communis]	---NA---	---NA---	---NA---	no GO terms
comp6306_c0	7.93382	5.57965	4.19004	5.90117	up	#N/A	C:extracellular region; F:growth factor activity; P:cell proliferation; P:regulation of signaling receptor activity	---NA---	---NA---	no IPS match
comp6960_c0	5.13245	5.14322	7.41658	5.89742	up	#N/A	P:response to stress	---NA---	---NA---	no IPS match
comp8625_c0	6.96644	4.74978		5.85811	up	PREDICTED: zinc finger protein ZAT11-like [Brachypodium distachyon]	F:nucleic acid binding	---NA---	---NA---	no IPS match
comp12841_c0	7.97229	5.76456	3.80546	5.84744	up	predicted protein [Populus trichocarpa] >gi|222866867|gb|EEF03998.1| predicted protein [Populus trichocarpa]	F:calcium ion binding; C:integral component of membrane	---NA---	---NA---	F:calcium ion binding
comp25960_c0	6.29071	5.39598		5.84334	up	Os05g0171900 [Oryza sativa Japonica Group] >gi|52353771|gb|AAU44337.1| unknown protein [Oryza sativa Japonica Group] >gi|113578327|dbj|BAF16690.1| Os05g0171900 [Oryza sativa Japonica Group] >gi|125551008|gb|EAY96717.1| hypothetical protein OsI_18636 ...	---NA---	---NA---	---NA---	no GO terms
comp24696_c0		5.89301	5.77881	5.83591	up	predicted protein [Populus trichocarpa] >gi|222855125|gb|EEE92672.1| predicted protein [Populus trichocarpa]	C:integral component of membrane	---NA---	---NA---	no GO terms
comp14492_c0	5.77881	5.89301		5.83591	up	#N/A	F:UDP-glucose 6-dehydrogenase activity; F:NAD binding; P:oxidation-reduction process	EC:1.1.1.22	UDP-glucose 6-dehydrogenase	no IPS match
comp114_c1	9.52519	3.29316	4.66539	5.82791	up	xyloglucosyl transferase 1, partial [Brassica juncea]	F:hydrolase activity, hydrolyzing O-glycosyl compounds; C:cell wall; P:xyloglucan metabolic process; F:xyloglucan:xyloglucosyl transferase activity; P:cell wall biogenesis; C:apoplast; P:cell wall organization	EC:2.4.1.2---NA---7	Xyloglucan:xyloglucosyl transferase	F:hydrolase activity, hydrolyzing O-glycosyl compounds; P:carbohydrate metabolic process
comp28151_c0	5.97346	4.07873	7.40959	5.82059	up	Os03g0127700 [Oryza sativa Japonica Group] >gi|20330753|gb|AAM19116.1|AC104427_14 Putative protein kinase [Oryza sativa Japonica Group] >gi|108705973|gb|ABF93768.1| leucine-rich repeat transmembrane protein kinase, putative, expressed [Oryza sativa J ...	F:protein kinase activity; F:ATP binding; P:protein phosphorylation; C:integral component of membrane	---NA---	---NA---	F:protein kinase activity; F:protein binding; F:ATP binding; P:protein phosphorylation
comp381_c0	9.48233	4.43785	3.52686	5.81568	up	GASA-like protein [Gymnadenia conopsea]	---NA---	---NA---	---NA---	no GO terms
comp8908_c0	7.30933	4.2536		5.78146	up	hypothetical protein VITISV_027500 [Vitis vinifera]	C:membrane; C:integral component of membrane; F:transferase activity; F:transferase activity, transferring acyl groups	---NA---	---NA---	no GO terms
comp18803_c0	7.69	3.89927	5.71555	5.76827	up	predicted protein [Hordeum vulgare subsp. vulgare]	F:DNA binding; F:DNA-binding transcription factor activity; C:nucleus; P:regulation of transcription, DNA-templated	---NA---	---NA---	F:DNA binding; F:DNA-binding transcription factor activity; P:regulation of transcription, DNA-templated
comp9016_c0	5.64108	7.01832	4.64418	5.76786	up	unnamed protein product [Vitis vinifera]	P:metabolic process; C:membrane; F:oxidoreductase activity, acting on the CH-CH group of donors, quinone or related compound as acceptor; F:hydrolase activity, acting on ester bonds	---NA---	---NA---	F:hydrolase activity, acting on ester bonds
comp5677_c0	8.28288	5.28161	3.73578	5.76675	up	PREDICTED: ethylene-responsive transcription factor 7-like [Vitis vinifera]	#N/A	#N/A	#N/A	#N/A
comp28262_c0	7.77212	3.74967		5.76089	up	#N/A	F:protein kinase activity; F:ATP binding; P:protein phosphorylation; C:integral component of membrane	---NA---	---NA---	F:protein kinase activity; F:ATP binding; P:protein phosphorylation
comp16044_c0	4.62879	6.90398	5.59098	5.70792	up	#N/A	P:response to stress; P:response to water	---NA---	---NA---	no IPS match
comp35982_c0	5.63863	5.75284		5.69573	up	#N/A	---NA---	---NA---	---NA---	no IPS match
comp1115_c0		3.50691	7.85285	5.67988	up	#N/A	---NA---	---NA---	---NA---	no IPS match
comp24684_c0	6.39896	4.9282		5.66358	up	hypothetical protein OsJ_02559 [Oryza sativa Japonica Group]	F:ATP binding; C:integral component of membrane; F:ATPase activity	EC:3.6.1.3; EC:3.6.1.15	Adenosinetriphosphatase; Nucleoside-triphosphate phosphatase	F:ATP binding; C:membrane; F:ATPase activity
comp10779_c0	5.90657	6.06934	5.01184	5.66258	up	unnamed protein product [Vitis vinifera]	C:integral component of membrane	---NA---	---NA---	no GO terms
comp11611_c0	5.71931	5.5925		5.65591	up	predicted protein [Populus trichocarpa] >gi|222864793|gb|EEF01924.1| predicted protein [Populus trichocarpa]	---NA---	---NA---	---NA---	no GO terms
comp14932_c0	5.06345	7.34758	4.55197	5.65433	up	hypothetical protein SORBIDRAFT_01g008360 [Sorghum bicolor] >gi|241917743|gb|EER90887.1| hypothetical protein SORBIDRAFT_01g008360 [Sorghum bicolor]	---NA---	---NA---	---NA---	F:transferase activity, transferring acyl groups other than amino-acyl groups
comp19302_c0	4.58107	6.69235		5.63671	up	hypothetical protein SORBIDRAFT_03g034300 [Sorghum bicolor] >gi|241928316|gb|EES01461.1| hypothetical protein SORBIDRAFT_03g034300 [Sorghum bicolor]	P:phosphorelay signal transduction system; C:nucleus; C:cytoplasm; P:cytokinin-activated signaling pathway; F:histidine phosphotransfer kinase activity; C:integral component of membrane; P:phosphorylation; F:protein histidine kinase binding	---NA---	---NA---	P:phosphorelay signal transduction system
comp10474_c0	6.56308		4.67728	5.62018	up	#N/A	C:cytoplasm; P:metal ion transport; F:transition metal ion binding; P:cellular transition metal ion homeostasis	---NA---	---NA---	no IPS match
comp7410_c0	6.25848	4.94548		5.60198	up	#N/A	---NA---	---NA---	---NA---	no GO terms
comp11109_c0	6.46687	4.53011	5.79927	5.59875	up	cysteine proteinase [Phalaenopsis sp. SM9108]	C:endoplasmic reticulum lumen; P:proteolysis; F:cysteine-type peptidase activity	---NA---	---NA---	P:proteolysis; F:cysteine-type peptidase activity
comp15761_c0		5.06779	6.1253	5.59655	up	Flavonol synthase/flavanone 3-hydroxylase, putative [Ricinus communis] >gi|223532946|gb|EEF34712.1| Flavonol synthase/flavanone 3-hydroxylase, putative [Ricinus communis]	F:oxidoreductase activity; F:metal ion binding; P:oxidation-reduction process	---NA---	---NA---	F:oxidoreductase activity; P:oxidation-reduction process
comp35171_c0	5.97812	5.09232		5.53522	up	PREDICTED: uncharacterized protein LOC100262334 [Vitis vinifera]	---NA---	---NA---	---NA---	no GO terms
comp13673_c0		4.40116	6.60889	5.50502	up	#N/A	---NA---	---NA---	---NA---	no IPS match
comp16271_c0	5.97034	6.66951	3.8739	5.50458	up	predicted protein [Hordeum vulgare subsp. vulgare]	F:hydroxycinnamoyltransferase activity	---NA---	---NA---	F:transferase activity, transferring acyl groups other than amino-acyl groups
comp704_c0	8.67318	3.66992	4.14353	5.49554	up	xyloglucosyl transferase 1, partial [Brassica juncea]	F:hydrolase activity, hydrolyzing O-glycosyl compounds; C:cell wall; P:xyloglucan metabolic process; F:xyloglucan:xyloglucosyl transferase activity; P:cell wall biogenesis; C:apoplast; P:cell wall organization	EC:2.4.1.2---NA---7	Xyloglucan:xyloglucosyl transferase	C:cell wall; P:cellular glucan metabolic process; F:xyloglucan:xyloglucosyl transferase activity; C:apoplast
comp15223_c0	5.35	6.3091	4.73307	5.46406	up	AP2/ERF domain-containing transcription factor [Populus trichocarpa] >gi|222837583|gb|EEE75948.1| AP2/ERF domain-containing transcription factor [Populus trichocarpa]	F:DNA binding; F:DNA-binding transcription factor activity; C:nucleus; P:regulation of transcription, DNA-templated	---NA---	---NA---	no GO terms
comp22288_c0	7.87567	4.40491	4.10116	5.46058	up	predicted protein [Arabidopsis lyrata subsp. lyrata] >gi|297310994|gb|EFH41418.1| predicted protein [Arabidopsis lyrata subsp. lyrata]	F:protein dimerization activity	---NA---	---NA---	F:protein dimerization activity
comp20055_c0	6.19385	4.72309		5.45847	up	cytochrome P-450 [Phalaenopsis sp. SM9108]	F:monooxygenase activity; F:iron ion binding; C:integral component of membrane; F:oxidoreductase activity, acting on paired donors, with incorporation or reduction of molecular oxygen; F:heme binding; P:oxidation-reduction process	---NA---	---NA---	F:iron ion binding; F:oxidoreductase activity, acting on paired donors, with incorporation or reduction of molecular oxygen; F:heme binding; P:oxidation-reduction process
comp10849_c0		3.9068	6.96252	5.43466	up	#N/A	---NA---	---NA---	---NA---	no GO terms
comp1191_c0	7.46133	3.39001		5.42567	up	#N/A	---NA---	---NA---	---NA---	no GO terms
comp12868_c0	5.27185	6.26052	4.63484	5.38907	up	TPA_exp: tryptophan aminotransferase [Zea mays]	F:transaminase activity; C:membrane; F:carbon-sulfur lyase activity	---NA---	---NA---	F:catalytic activity; F:carbon-sulfur lyase activity
comp4129_c0	8.57723	3.69761	3.88408	5.38631	up	UDP-glucosyltransferase, putative [Ricinus communis] >gi|223542105|gb|EEF43649.1| UDP-glucosyltransferase, putative [Ricinus communis]	P:metabolic process; F:transferase activity, transferring hexosyl groups	---NA---	---NA---	P:metabolic process; F:transferase activity, transferring hexosyl groups
comp30714_c0	4.83128	5.93655		5.38391	up	#N/A	---NA---	---NA---	---NA---	no IPS match
comp19963_c0	6.85047	3.86828		5.35938	up	#N/A	F:nucleic acid binding; F:aspartic-type endopeptidase activity; P:proteolysis; P:DNA integration	---NA---	---NA---	no IPS match
comp16253_c0	5.98586	6.36309	3.70884	5.3526	up	PREDICTED: cytochrome P450 734A6-like [Brachypodium distachyon]	F:monooxygenase activity; F:iron ion binding; P:brassinosteroid homeostasis; C:integral component of membrane; P:brassinosteroid metabolic process; F:oxidoreductase activity, acting on paired donors, with incorporation or reduction of molecular oxygen; F:heme binding; P:regulation of growth; P:oxidation-reduction process	---NA---	---NA---	F:iron ion binding; F:oxidoreductase activity, acting on paired donors, with incorporation or reduction of molecular oxygen; F:heme binding; P:oxidation-reduction process
comp16102_c0	6.29071	4.39598		5.34334	up	#N/A	---NA---	---NA---	---NA---	no IPS match
comp26242_c0	7.0012	3.65597		5.32859	up	predicted protein [Populus trichocarpa] >gi|222833318|gb|EEE71795.1| predicted protein [Populus trichocarpa]	F:transmembrane receptor protein serine/threonine kinase activity; F:ATP binding; C:plasma membrane; P:protein phosphorylation; P:transmembrane receptor protein serine/threonine kinase signaling pathway	EC:2.7.11	Transferring phosphorus-containing groups	F:protein kinase activity; F:ATP binding; P:protein phosphorylation
comp1791_c0	7.27241		3.35513	5.31377	up	CBF-like transcription factor [Sabal minor]	F:DNA binding; F:DNA-binding transcription factor activity; C:nucleus; P:regulation of transcription, DNA-templated	---NA---	---NA---	F:DNA binding; F:DNA-binding transcription factor activity; P:regulation of transcription, DNA-templated
comp17460_c0	6.14286		4.44971	5.29629	up	RecName: Full=Late embryogenesis abundant protein Lea5 >gi|599726|emb|CAA86851.1| Lea5 protein [Citrus sinensis]	C:mitochondrion; P:response to water deprivation; P:cold acclimation; P:response to abscisic acid	---NA---	---NA---	P:response to stress
comp9821_c0	5.9882		4.6036	5.2959	up	#N/A	F:protein kinase activity; F:ATP binding; P:protein phosphorylation	---NA---	---NA---	F:protein kinase activity; F:ATP binding; P:protein phosphorylation
comp24421_c0	6.02392	4.55316		5.28854	up	PREDICTED: cyclin-dependent kinase inhibitor 3-like [Vitis vinifera] >gi|297744341|emb|CBI37311.3| unnamed protein product [Vitis vinifera]	F:protein kinase inhibitor activity; F:cyclin-dependent protein serine/threonine kinase inhibitor activity; C:nucleus; P:negative regulation of protein kinase activity; P:cell cycle arrest; F:kinase activity; P:phosphorylation; P:negative regulation of protein serine/threonine kinase activity	---NA---	---NA---	F:cyclin-dependent protein serine/threonine kinase inhibitor activity; C:nucleus; P:cell cycle arrest
comp16248_c0	6.0012	4.53044		5.26582	up	#N/A	---NA---	---NA---	---NA---	no IPS match
comp15022_c0	5.59	5.68378	4.47032	5.24803	up	#N/A	F:DNA binding; F:DNA-binding transcription factor activity; C:nucleus; P:regulation of transcription, DNA-templated	---NA---	---NA---	no GO terms
comp21738_c0	5.94279	5.04806	4.73506	5.24197	up	PREDICTED: trehalose-phosphate phosphatase [Vitis vinifera] >gi|296090615|emb|CBI40999.3| unnamed protein product [Vitis vinifera]	F:trehalose-phosphatase activity; P:trehalose biosynthetic process; P:dephosphorylation	EC:3.1.3.12; EC:3.1.3.41	Trehalose-phosphatase; 4-nitrophenylphosphatase	F:catalytic activity; P:trehalose biosynthetic process
comp7273_c0	5.66055	5.23836	4.78396	5.22763	up	PREDICTED: receptor-like serine/threonine-protein kinase ALE2-like [Vitis vinifera]	F:protein kinase activity; F:ATP binding; P:protein phosphorylation; C:integral component of membrane	---NA---	---NA---	F:protein kinase activity; F:ATP binding; P:protein phosphorylation
comp251_c0	6.75689	3.68296		5.21993	up	hypothetical protein SORBIDRAFT_10g027610 [Sorghum bicolor] >gi|241915688|gb|EER88832.1| hypothetical protein SORBIDRAFT_10g027610 [Sorghum bicolor]	F:calcium ion binding	---NA---	---NA---	F:calcium ion binding
comp1407_c0	6.98723	3.85546	4.75904	5.20058	up	hypothetical protein SORBIDRAFT_10g007330 [Sorghum bicolor] >gi|241916276|gb|EER89420.1| hypothetical protein SORBIDRAFT_10g007330 [Sorghum bicolor]	F:FMN binding; F:12-oxophytodienoate reductase activity; P:oxidation-reduction process	EC:1.3.1.42	12-oxophytodienoate reductase	F:catalytic activity; F:FMN binding; F:oxidoreductase activity; P:oxidation-reduction process
comp1421_c0	8.54199	3.6654	3.30569	5.17103	up	#N/A	---NA---	---NA---	---NA---	no GO terms
comp13613_c0	6.77881	3.47798		5.12839	up	conserved hypothetical protein [Ricinus communis] >gi|223548287|gb|EEF49778.1| conserved hypothetical protein [Ricinus communis]	---NA---	---NA---	---NA---	no GO terms
comp443_c0	6.49403	3.75665		5.12534	up	predicted protein [Populus trichocarpa] >gi|222850504|gb|EEE88051.1| predicted protein [Populus trichocarpa]	F:metal ion binding	---NA---	---NA---	F:protein binding
comp5299_c0	6.90831		3.33802	5.12316	up	#N/A	F:calcium ion binding	---NA---	---NA---	F:calcium ion binding
comp10961_c0	5.74091	4.4766		5.10876	up	#N/A	C:membrane; C:integral component of membrane	---NA---	---NA---	no GO terms
comp11718_c0	7.61638	3.73058	3.93497	5.09398	up	#N/A	F:binding	---NA---	---NA---	no IPS match
comp30539_c0	5.3277	4.85694		5.09232	up	#N/A	---NA---	---NA---	---NA---	no IPS match
comp31302_c0	5.32795	4.85427		5.09111	up	PREDICTED: calmodulin-like protein 5-like [Vitis vinifera]	F:calcium ion binding	---NA---	---NA---	F:calcium ion binding
comp7853_c0		4.90063	5.27185	5.08624	up	#N/A	F:DNA-binding transcription factor activity; C:nucleus; P:regulation of transcription, DNA-templated; P:response to gibberellin; F:sequence-specific DNA binding	---NA---	---NA---	no GO terms
comp21111_c0	7.77212	3.71639	3.74967	5.07939	up	ATP binding protein, putative [Ricinus communis] >gi|223525217|gb|EEF27900.1| ATP binding protein, putative [Ricinus communis]	F:ATP binding; P:proteolysis; F:peptidase activity	---NA---	---NA---	F:ATP binding
comp5548_c1	7.60889	3.55316	4.02701	5.06302	up	#N/A	---NA---	---NA---	---NA---	no IPS match
comp9842_c0	4.06832	5.18252	5.87876	5.0432	up	PREDICTED: non-specific lipid-transfer protein-like [Vitis vinifera]	P:lipid transport; F:lipid binding; C:membrane	---NA---	---NA---	P:lipid transport; F:lipid binding
comp2053_c0	5.77416	4.3034		5.03878	up	unknown [Populus trichocarpa]	F:gamma-glutamylcyclotransferase activity; P:glutathione catabolic process; F:transferase activity	EC:4.3.2.9	Gamma-glutamylcyclotransferase	F:gamma-glutamylcyclotransferase activity; P:glutathione catabolic process
comp92_c0	7.56527	3.68869	3.83502	5.02966	up	predicted protein [Populus trichocarpa] >gi|222864552|gb|EEF01683.1| predicted protein [Populus trichocarpa]	P:response to stress	---NA---	---NA---	P:response to stress
comp340_c0	6.83318	4.76852	3.42953	5.01041	up	PREDICTED: calcium-binding allergen Ole e 8 [Vitis vinifera] >gi|147800616|emb|CAN68471.1| hypothetical protein VITISV_028194 [Vitis vinifera]	F:calcium ion binding	---NA---	---NA---	F:calcium ion binding
comp3339_c0	6.8073	3.19149		4.99939	up	Os05g0476700 [Oryza sativa Japonica Group] >gi|46575997|gb|AAT01358.1| putative arm repeat protein [Oryza sativa Japonica Group] >gi|113579388|dbj|BAF17751.1| Os05g0476700 [Oryza sativa Japonica Group] >gi|125552712|gb|EAY98421.1| hypothetical protei ...	F:ubiquitin-protein transferase activity; C:nucleus; C:cytoplasm; P:protein ubiquitination	---NA---	---NA---	F:ubiquitin-protein transferase activity; F:binding; F:protein binding; P:protein ubiquitination
comp15064_c0	4.34585	5.62998		4.98791	up	#N/A	---NA---	---NA---	---NA---	no IPS match
comp531_c0	6.8181	4.4568	3.64758	4.97416	up	diphosphoinositol polyphosphate phosphohydrolase, putative [Ricinus communis] >gi|223529406|gb|EEF31368.1| diphosphoinositol polyphosphate phosphohydrolase, putative [Ricinus communis]	F:hydrolase activity	---NA---	---NA---	F:hydrolase activity
comp14516_c0	6.49966	4.49838	3.91779	4.97194	up	#N/A	---NA---	---NA---	---NA---	no IPS match
comp1065_c0		4.07466	5.84244	4.95855	up	WRKY transcription factor 21 [Larrea tridentata]	F:DNA-binding transcription factor activity; C:nucleus; P:regulation of transcription, DNA-templated; F:sequence-specific DNA binding	---NA---	---NA---	F:DNA-binding transcription factor activity; P:regulation of transcription, DNA-templated; F:sequence-specific DNA binding
comp6602_c0	7.99259	3.42543	3.43437	4.9508	up	predicted protein [Hordeum vulgare subsp. vulgare]	F:protein serine/threonine kinase activity; F:ATP binding; P:protein phosphorylation; C:integral component of membrane	EC:2.7.11	Transferring phosphorus-containing groups	no IPS match
comp880_c0	7.0963	4.00036	3.75196	4.94954	up	lipoxygenase9 [Zea mays] >gi|84626295|gb|ABC59692.1| lipoxygenase [Zea mays]	F:linoleate 13S-lipoxygenase activity; P:oxylipin biosynthetic process; F:metal ion binding; P:oxidation-reduction process	EC:1.13.11; EC:1.13.11.12	Acting on single donors with incorporation of molecular oxygen (oxygenases). The oxygen incorporated need not be derived from O(2); Linoleate 13S-lipoxygenase	F:protein binding; F:oxidoreductase activity; F:oxidoreductase activity, acting on single donors with incorporation of molecular oxygen, incorporation of two atoms of oxygen; F:metal ion binding; P:oxidation-reduction process
comp10341_c0	7.30005	4.08339	3.46005	4.94783	up	Calmodulin, putative [Ricinus communis] >gi|223526899|gb|EEF29106.1| Calmodulin, putative [Ricinus communis]	F:calcium ion binding	---NA---	---NA---	F:calcium ion binding
comp29297_c0		4.99611	4.8819	4.93901	up	UDP-T1 [Oryza officinalis]	P:metabolic process; C:membrane; C:intracellular membrane-bounded organelle; F:quercetin 3-O-glucosyltransferase activity; F:quercetin 7-O-glucosyltransferase activity	---NA---	---NA---	P:metabolic process; F:transferase activity, transferring hexosyl groups
comp22720_c0	5.66778	3.68559	5.46005	4.93781	up	GA 2-oxidase 1 [Nerium oleander]	F:gibberellin 2-beta-dioxygenase activity; F:metal ion binding; P:oxidation-reduction process	EC:1.14.11; EC:1.14.11.13	Acting on paired donors, with incorporation or reduction of molecular oxygen. The oxygen incorporated need not be derived from O(2); Gibberellin 2-beta-dioxygenase	F:oxidoreductase activity; P:oxidation-reduction process
comp4041_c0	8.07921	3.34317	3.27058	4.89765	up	#N/A	---NA---	---NA---	---NA---	no GO terms
comp19338_c0	5.48335	4.27563		4.87949	up	#N/A	---NA---	---NA---	---NA---	no IPS match
comp6410_c0	6.42575	4.38795	3.82116	4.87829	up	4-coumarate-coa ligase [Medicago truncatula] >gi|355491125|gb|AES72328.1| 4-coumarate-coa ligase [Medicago truncatula]	P:metabolic process; F:ligase activity	---NA---	---NA---	F:catalytic activity; P:metabolic process
comp4666_c0	8.14963	3.22957	3.24267	4.87396	up	predicted protein [Populus trichocarpa] >gi|222852518|gb|EEE90065.1| predicted protein [Populus trichocarpa]	C:integral component of membrane	---NA---	---NA---	no GO terms
comp32283_c0	6.26551	3.84332	4.50524	4.87136	up	predicted protein [Hordeum vulgare subsp. vulgare]	F:serine-type endopeptidase activity; P:proteolysis; F:metallopeptidase activity	EC:3.4.21	Acting on peptide bonds (peptidases)	F:serine-type endopeptidase activity; P:proteolysis
comp22158_c0	4.92278		4.81459	4.86868	up	#N/A	---NA---	---NA---	---NA---	no IPS match
comp22169_c0	4.41624		5.26741	4.84182	up	PREDICTED: homeobox protein BEL1 homolog [Vitis vinifera]	F:DNA binding; C:nucleus; P:regulation of transcription, DNA-templated	---NA---	---NA---	no GO terms
comp6805_c0	4.07268	5.97243	4.41242	4.81918	up	#N/A	---NA---	---NA---	---NA---	no GO terms
comp16202_c0	5.92817	3.70967		4.81892	up	chalcone synthase [Phalaenopsis hybrid cultivar]	P:flavonoid biosynthetic process; F:naringenin-chalcone synthase activity	EC:2.3.1.74	Chalcone synthase	F:catalytic activity; P:metabolic process; P:biosynthetic process; F:transferase activity, transferring acyl groups other than amino-acyl groups
comp12311_c0	4.07317	5.54994		4.81155	up	Os06g0326700 [Oryza sativa Japonica Group] >gi|50725740|dbj|BAD33251.1| putative mono- or diacylglycerol acyltransferase [Oryza sativa Japonica Group] >gi|50725979|dbj|BAD33505.1| putative mono- or diacylglycerol acyltransferase [Oryza sativa Japonic ...	F:2-acylglycerol O-acyltransferase activity; C:integral component of membrane	EC:2.3.1.22	2-acylglycerol O-acyltransferase	F:transferase activity, transferring acyl groups other than amino-acyl groups
comp14302_c0	6.19956	3.42068		4.81012	up	PREDICTED: uncharacterized protein LOC100802299 [Glycine max]	P:lipid metabolic process	---NA---	---NA---	P:lipid metabolic process; P:metabolic process
comp15213_c0	4.97252	3.72165	5.73058	4.80825	up	invertase [Allium cepa]	F:sucrose alpha-glucosidase activity; P:carbohydrate metabolic process; C:integral component of membrane	EC:3.2.1.2---NA---; EC:3.2.1.48; EC:3.2.1.26	Alpha-glucosidase; Sucrose alpha-glucosidase; Beta-fructofuranosidase	F:hydrolase activity, hydrolyzing O-glycosyl compounds; F:beta-fructofuranosidase activity; F:sucrose alpha-glucosidase activity; P:carbohydrate metabolic process
comp27221_c0	5.46687	4.58107	4.37042	4.80612	up	PREDICTED: probable protein phosphatase 2C 25-like [Glycine max]	F:protein serine/threonine phosphatase activity; P:protein dephosphorylation; F:metal ion binding	EC:3.1.3.16; EC:3.1.3.41	Protein-serine/threonine phosphatase; 4-nitrophenylphosphatase	F:catalytic activity; F:protein serine/threonine phosphatase activity; P:protein dephosphorylation
comp358_c0	6.22305	3.33907		4.78106	up	#N/A	C:membrane; C:integral component of membrane	---NA---	---NA---	no GO terms
comp16705_c0	3.62218	5.90631		4.76425	up	PREDICTED: ras-related protein Rab11D isoform 2 [Vitis vinifera]	F:GTPase activity; F:GTP binding	EC:3.6.1.15	Nucleoside-triphosphate phosphatase	F:GTPase activity; F:GTP binding
comp25214_c0	4.85237	4.64172		4.74705	up	Os01g0878700 [Oryza sativa Japonica Group] >gi|56784616|dbj|BAD81663.1| putative amino acid carrier [Oryza sativa Japonica Group] >gi|56784746|dbj|BAD81895.1| putative amino acid carrier [Oryza sativa Japonica Group] >gi|113534512|dbj|BAF06895.1| Os0 ...	P:amino acid transmembrane transport; C:plasma membrane; F:amino acid transmembrane transporter activity; C:integral component of membrane	---NA---	---NA---	no GO terms
comp15249_c0	5.76089	3.6527		4.70679	up	#N/A	---NA---	---NA---	---NA---	no IPS match
comp11889_c0	5.18439	4.37712	4.52807	4.69653	up	PREDICTED: WRKY transcription factor 22-like [Glycine max]	F:DNA-binding transcription factor activity; C:nucleus; P:regulation of transcription, DNA-templated; F:sequence-specific DNA binding	---NA---	---NA---	F:DNA-binding transcription factor activity; P:regulation of transcription, DNA-templated; F:sequence-specific DNA binding
comp6533_c0	6.1757	3.87498	4.02687	4.69252	up	predicted protein [Hordeum vulgare subsp. vulgare]	C:membrane; C:integral component of membrane	---NA---	---NA---	no GO terms
comp692_c0	5.47879	3.90016		4.68948	up	calcium-binding protein CML42 [Arabidopsis thaliana] >gi|75337714|sp|Q9SVG9.1|CML42_ARATH RecName: Full=Calcium-binding protein CML42; AltName: Full=Calmodulin-like protein 42 >gi|5262218|emb|CAB45844.1| calcium-binding protein-like [Arabidopsis thal ...	F:calcium ion binding	---NA---	---NA---	F:calcium ion binding
comp2068_c0	7.12196	3.39067	3.4648	4.65914	up	#N/A	---NA---	---NA---	---NA---	no GO terms
comp8069_c0	6.06158	3.24686		4.65422	up	#N/A	F:RNA polymerase II regulatory region sequence-specific DNA binding; F:RNA polymerase II transcription factor binding; F:transcriptional activator activity, RNA polymerase II transcription regulatory region sequence-specific DNA binding; F:chromatin binding; C:nucleus; C:transcription factor complex; F:zinc ion binding; P:cell differentiation; P:positive regulation of transcription by RNA polymer…	---NA---	---NA---	F:DNA-binding transcription factor activity; P:regulation of transcription, DNA-templated; F:zinc ion binding; F:sequence-specific DNA binding
comp416_c0	5.88252		3.41431	4.64841	up	predicted protein [Populus trichocarpa] >gi|222847060|gb|EEE84607.1| predicted protein [Populus trichocarpa]	F:metal ion binding	---NA---	---NA---	F:metal ion binding
comp4269_c0	6.07377		3.21069	4.64223	up	#N/A	C:membrane	---NA---	---NA---	no GO terms
comp215_c0	5.52658	3.69926		4.61292	up	unknown [Populus trichocarpa]	---NA---	---NA---	---NA---	no GO terms
comp4034_c0	5.50774	3.66775		4.58774	up	hypothetical protein OsI_32190 [Oryza sativa Indica Group]	F:RNA binding; F:ribonuclease T2 activity; P:RNA phosphodiester bond hydrolysis, endonucleolytic	EC:3.1.31; EC:3.1.27; EC:3.1.27.1	Acting on ester bonds; Acting on ester bonds; Ribonuclease T(2)	F:RNA binding; F:ribonuclease T2 activity
comp9283_c0		3.20695	5.96722	4.58709	up	predicted protein [Hordeum vulgare subsp. vulgare]	F:ubiquitin-protein transferase activity; P:protein ubiquitination	---NA---	---NA---	F:ubiquitin-protein transferase activity; F:binding; P:protein ubiquitination
comp5897_c0		3.98656	5.17847	4.58251	up	predicted protein [Hordeum vulgare subsp. vulgare]	F:cystathionine gamma-synthase activity; F:cystathionine gamma-lyase activity; C:cytoplasm; F:methionine gamma-lyase activity; P:cysteine biosynthetic process via cystathionine; P:transsulfuration; F:pyridoxal phosphate binding; P:'de novo' L-methionine biosynthetic process	EC:2.5.1.48; EC:4.4.1.11; EC:4.4.1.1	Cystathionine gamma-synthase; Methionine gamma-lyase; Cystathionine gamma-lyase	F:catalytic activity; F:pyridoxal phosphate binding
comp1969_c0	5.75	3.57901	4.41217	4.58039	up	CBF-like transcription factor [Sabal minor]	F:DNA binding; F:DNA-binding transcription factor activity; C:nucleus; P:regulation of transcription, DNA-templated	---NA---	---NA---	F:DNA binding; F:DNA-binding transcription factor activity; P:regulation of transcription, DNA-templated
comp5015_c0	4.97572	4.17311		4.57441	up	PREDICTED: cellulose synthase-like protein D3-like [Vitis vinifera]	C:integral component of membrane; F:cellulose synthase (UDP-forming) activity; P:cellulose biosynthetic process; F:1,4-beta-D-xylan synthase activity; P:cell wall organization	EC:2.4.2.24; EC:2.4.1.12	1,4-beta-D-xylan synthase; Cellulose synthase (UDP-forming)	C:membrane; F:cellulose synthase (UDP-forming) activity; P:cellulose biosynthetic process
comp8924_c0	5.09431	5.07101	3.55426	4.5732	up	PREDICTED: gibberellin 3-beta-dioxygenase 4-like [Brachypodium distachyon]	F:metal ion binding; F:dioxygenase activity; P:oxidation-reduction process	---NA---	---NA---	F:oxidoreductase activity; P:oxidation-reduction process
comp29718_c0	4.64841	4.45886		4.55364	up	3-hydroxyisobutyryl-CoA hydrolase/ catalytic [Zea mays] >gi|195638126|gb|ACG38531.1| 3-hydroxyisobutyryl-CoA hydrolase/ catalytic [Zea mays] >gi|223949875|gb|ACN29021.1| unknown [Zea mays]	F:3-hydroxyisobutyryl-CoA hydrolase activity	EC:3.1.2.4	3-hydroxyisobutyryl-CoA hydrolase	F:3-hydroxyisobutyryl-CoA hydrolase activity
comp11978_c0	5.27185	4.43463	3.92662	4.54437	up	#N/A	---NA---	---NA---	---NA---	no GO terms
comp17826_c0	5.01941	4.05429		4.53685	up	PREDICTED: ankyrin-2-like [Vitis vinifera]	F:ligase activity	---NA---	---NA---	F:protein binding
comp22272_c0	4.49	4.65275	4.4393	4.52735	up	dehydration-responsive element binding protein 3 [Glycine max] >gi|78216290|gb|ABB36646.1| dehydration-responsive element binding protein 3 [Glycine max]	F:DNA binding; F:DNA-binding transcription factor activity; C:nucleus; P:regulation of transcription, DNA-templated	---NA---	---NA---	F:DNA binding; F:DNA-binding transcription factor activity; P:regulation of transcription, DNA-templated
comp9687_c0	5.95466	3.62697	3.99847	4.5267	up	JHL06P13.17 [Jatropha curcas]	---NA---	---NA---	---NA---	no IPS match
comp19503_c0	3.61887	5.42932		4.52409	up	PREDICTED: uncharacterized protein LOC100243388 [Vitis vinifera]	---NA---	---NA---	---NA---	no GO terms
comp12915_c0	5.75728	4.10595	3.60425	4.48916	up	#N/A	---NA---	---NA---	---NA---	no IPS match
comp16178_c0	4.05955	4.91072		4.48513	up	predicted protein [Populus trichocarpa] >gi|222835118|gb|EEE73553.1| predicted protein [Populus trichocarpa]	P:cellular response to phosphate starvation	---NA---	---NA---	P:cellular response to phosphate starvation
comp16217_c0	5.44298		3.50656	4.47477	up	Receptor protein kinase CLAVATA1 precursor, putative [Ricinus communis] >gi|223534231|gb|EEF35946.1| Receptor protein kinase CLAVATA1 precursor, putative [Ricinus communis]	F:protein serine/threonine kinase activity; F:ATP binding; P:protein phosphorylation; C:integral component of membrane; F:oxidoreductase activity; P:regulation of cellular process	EC:2.7.11	Transferring phosphorus-containing groups	F:protein binding
comp9857_c0	4.91267		4.02687	4.46977	up	#N/A	---NA---	---NA---	---NA---	no IPS match
comp13143_c0	5.41095	3.52515		4.46805	up	#N/A	---NA---	---NA---	---NA---	no IPS match
comp18115_c0	5.60889	3.52151	4.24941	4.45993	up	hypothetical protein VITISV_001847 [Vitis vinifera]	---NA---	---NA---	---NA---	no GO terms
comp12281_c0	4.69271	4.21903		4.45587	up	PREDICTED: uncharacterized protein LOC100254977 [Vitis vinifera]	F:sequence-specific DNA binding; F:protein dimerization activity	---NA---	---NA---	no GO terms
comp14873_c0	4.93881	3.98611	4.42732	4.45075	up	PREDICTED: nuclease S1 [Vitis vinifera]	---NA---	---NA---	---NA---	F:nucleic acid binding; F:endonuclease activity; P:DNA catabolic process; F:hydrolase activity, acting on ester bonds
comp16043_c0	4.57141	4.29859		4.435	up	#N/A	F:ligase activity	---NA---	---NA---	no GO terms
comp29215_c0	4.00578	4.85694		4.43136	up	hypothetical protein OsI_08587 [Oryza sativa Indica Group]	F:anaphase-promoting complex binding; P:cell division; F:ubiquitin-protein transferase activator activity; P:positive regulation of ubiquitin protein ligase activity	---NA---	---NA---	F:protein binding; F:anaphase-promoting complex binding; F:ubiquitin-protein transferase activator activity; P:positive regulation of ubiquitin protein ligase activity
comp12741_c0	5.59	3.95273	3.75016	4.43096	up	PREDICTED: ethylene-responsive transcription factor ERF025-like [Vitis vinifera]	F:DNA binding; F:DNA-binding transcription factor activity; C:nucleus; P:transcription, DNA-templated; P:regulation of transcription, DNA-templated	---NA---	---NA---	F:DNA binding; F:DNA-binding transcription factor activity; P:regulation of transcription, DNA-templated
comp8425_c0	5.86762	3.47646	3.90653	4.41687	up	#N/A	C:integral component of membrane	---NA---	---NA---	no IPS match
comp15808_c0	3.83128	5.36052	4.05676	4.41619	up	#N/A	C:integral component of peroxisomal membrane; P:peroxisome organization	---NA---	---NA---	no IPS match
comp22635_c0	4.87192	3.9599		4.41591	up	PREDICTED: type I inositol-1,4,5-trisphosphate 5-phosphatase CVP2-like [Vitis vinifera]	F:phosphatidylinositol-4,5-bisphosphate 5-phosphatase activity; P:phosphatidylinositol dephosphorylation	EC:3.1.3.36; EC:3.1.3.41	Phosphoinositide 5-phosphatase; 4-nitrophenylphosphatase	P:phosphatidylinositol dephosphorylation
comp10868_c0	4.17276	4.64577		4.40927	up	Os07g0188700 [Oryza sativa Japonica Group] >gi|34394611|dbj|BAC83913.1| putative pectin-glucuronyltransferase [Oryza sativa Japonica Group] >gi|50508944|dbj|BAD31848.1| putative pectin-glucuronyltransferase [Oryza sativa Japonica Group] >gi|113610617 ...	P:protein glycosylation; C:integral component of membrane; F:glucuronosyl-N-acetylglucosaminyl-proteoglycan 4-alpha-N-acetylglucosaminyltransferase activity; F:N-acetylglucosaminyl-proteoglycan 4-beta-glucuronosyltransferase activity	EC:2.4.1.17; EC:2.4.1.225; EC:2.4.1.224	Glucuronosyltransferase; N-acetylglucosaminyl-proteoglycan 4-beta-glucuronosyltransferase; Glucuronosyl-N-acetylglucosaminyl-proteoglycan 4-alpha-N-	P:protein glycosylation; F:transferase activity, transferring glycosyl groups
comp8222_c0	5.57985	3.17322		4.37653	up	RecName: Full=Phenylalanine ammonia-lyase >gi|1491619|emb|CAA68256.1| phenylalanine ammonia-lyase [Bromheadia finlaysoniana]	C:cytoplasm; P:L-phenylalanine catabolic process; P:cinnamic acid biosynthetic process; C:integral component of membrane; F:phenylalanine ammonia-lyase activity	EC:4.3.1.24; EC:4.3.1.25	Phenylalanine ammonia-lyase; Phenylalanine/tyrosine ammonia-lyase	F:catalytic activity; C:cytoplasm; P:L-phenylalanine catabolic process; F:ammonia-lyase activity
comp8774_c0	5.45911		3.29038	4.37474	up	SCARECROW-like protein [Lilium longiflorum]	P:transcription, DNA-templated; P:regulation of transcription, DNA-templated	---NA---	---NA---	no GO terms
comp3776_c0	5.47238		3.24935	4.36087	up	predicted protein [Populus trichocarpa] >gi|222866165|gb|EEF03296.1| predicted protein [Populus trichocarpa]	---NA---	---NA---	---NA---	no GO terms
comp4070_c0	5.30636	3.40621		4.35629	up	#N/A	F:DNA binding; F:DNA-binding transcription factor activity; P:regulation of transcription, DNA-templated	---NA---	---NA---	F:DNA-binding transcription factor activity; P:regulation of transcription, DNA-templated
comp33029_c0	4.74639	4.59756	3.70884	4.35093	up	#N/A	F:peroxidase activity; F:calcium ion binding; C:integral component of membrane; F:oxidoreductase activity, acting on NAD(P)H, oxygen as acceptor; P:oxidation-reduction process; P:cellular oxidant detoxification	EC:1.11.1.7	Peroxidase	C:membrane; F:oxidoreductase activity; P:oxidation-reduction process
comp2417_c0	5.99901	3.37822	3.64125	4.33949	up	putative nematode-resistance protein [Hordeum vulgare] >gi|56609585|gb|AAW03319.1| Hs1 [Hordeum vulgare] >gi|326524179|dbj|BAJ97100.1| predicted protein [Hordeum vulgare subsp. vulgare]	P:defense response; P:tryptophan catabolic process to kynurenine; F:heme binding; F:metal ion binding	---NA---	---NA---	P:defense response; P:tryptophan catabolic process to kynurenine; F:heme binding; F:metal ion binding
comp17456_c0	4.25274	4.35801		4.30538	up	#N/A	---NA---	---NA---	---NA---	no IPS match
comp28573_c0	3.87192	4.72309		4.2975	up	protein phosphatase 2C [Nicotiana tabacum] >gi|22553023|emb|CAC84141.2| protein phosphatase 2C [Nicotiana tabacum]	F:protein serine/threonine phosphatase activity; P:protein dephosphorylation; F:metal ion binding	EC:3.1.3.16; EC:3.1.3.41	Protein-serine/threonine phosphatase; 4-nitrophenylphosphatase	F:catalytic activity; F:protein serine/threonine phosphatase activity; P:protein dephosphorylation
comp3752_c0		3.8053	4.74555	4.27543	up	NAC protein 1 [Elaeis guineensis] >gi|82400211|gb|ABB72844.1| NAC protein 1 splice variant 2 [Elaeis guineensis]	F:DNA binding; C:nucleus; P:regulation of transcription, DNA-templated	---NA---	---NA---	F:DNA binding; P:regulation of transcription, DNA-templated
comp8252_c1		4.07068	4.37152	4.2211	up	DNA binding protein, putative [Ricinus communis] >gi|223546578|gb|EEF48076.1| DNA binding protein, putative [Ricinus communis]	F:protein dimerization activity	---NA---	---NA---	F:protein dimerization activity
comp418_c0	4.78335	3.63196		4.20766	up	PREDICTED: uncharacterized protein LOC100242530 [Vitis vinifera]	---NA---	---NA---	---NA---	no IPS match
comp2090_c0		3.81288	4.58464	4.19876	up	ethylene response factor 6b [Nicotiana tabacum]	F:DNA binding; F:DNA-binding transcription factor activity; C:nucleus; P:regulation of transcription, DNA-templated	---NA---	---NA---	F:DNA binding; F:DNA-binding transcription factor activity; P:regulation of transcription, DNA-templated
comp13649_c0	4.83918	3.55743		4.19831	up	predicted protein [Hordeum vulgare subsp. vulgare]	F:dicarboxylic acid transmembrane transporter activity; P:dicarboxylic acid transport; P:mitochondrial transport; C:integral component of membrane; F:oxidative phosphorylation uncoupler activity; C:mitochondrial membrane; P:proton transmembrane transport	---NA---	---NA---	P:transmembrane transport
comp12113_c0	4.78508		3.59443	4.18976	up	kinase, putative [Ricinus communis] >gi|223531877|gb|EEF33694.1| kinase, putative [Ricinus communis]	F:protein kinase activity; F:ATP binding; P:protein phosphorylation; C:integral component of membrane	---NA---	---NA---	F:protein kinase activity; F:ATP binding; P:protein phosphorylation
comp16685_c0	4.53172		3.83857	4.18514	up	#N/A	F:binding; P:cellular process; F:kinase activity	---NA---	---NA---	no GO terms
comp8189_c0	4.93561	3.43315		4.18438	up	predicted protein [Populus trichocarpa] >gi|222845742|gb|EEE83289.1| predicted protein [Populus trichocarpa]	F:protein serine/threonine phosphatase activity; P:protein dephosphorylation; F:metal ion binding	EC:3.1.3.16; EC:3.1.3.41	Protein-serine/threonine phosphatase; 4-nitrophenylphosphatase	F:catalytic activity; F:protein serine/threonine phosphatase activity; P:protein dephosphorylation
comp22254_c0	5.01488	3.54412	3.97733	4.17877	up	#N/A	---NA---	---NA---	---NA---	no IPS match
comp20767_c0	4.04502	4.27177		4.1584	up	PREDICTED: 3-ketoacyl-CoA synthase 6-like [Glycine max]	P:fatty acid biosynthetic process; C:integral component of membrane; F:transferase activity, transferring acyl groups other than amino-acyl groups	---NA---	---NA---	F:catalytic activity; P:fatty acid biosynthetic process; P:metabolic process; C:membrane; F:transferase activity, transferring acyl groups other than amino-acyl groups
comp7864_c0	3.84491	4.46548		4.15519	up	#N/A	---NA---	---NA---	---NA---	no IPS match
comp24163_c0	3.9234	4.32718	4.15308	4.13455	up	AMP dependent CoA ligase, putative [Ricinus communis] >gi|223527010|gb|EEF29200.1| AMP dependent CoA ligase, putative [Ricinus communis]	P:metabolic process; F:4-coumarate-CoA ligase activity	EC:6.2.1.12	4-coumarate--CoA ligase	F:catalytic activity; P:metabolic process
comp16551_c0	4.23338	4.02565		4.12951	up	#N/A	F:nucleic acid binding; F:RNA-DNA hybrid ribonuclease activity; P:RNA phosphodiester bond hydrolysis, endonucleolytic	---NA---	---NA---	no IPS match
comp4381_c0	4.95444	3.26321		4.10883	up	PREDICTED: uncharacterized protein LOC100262760 [Vitis vinifera] >gi|296081670|emb|CBI20675.3| unnamed protein product [Vitis vinifera]	---NA---	---NA---	---NA---	no GO terms
comp8803_c0	4.64597		3.55072	4.09835	up	SCARECROW-like protein [Lilium longiflorum]	P:regulation of transcription, DNA-templated	---NA---	---NA---	no GO terms
comp14472_c0	4.12346		4.04502	4.08424	up	#N/A	---NA---	---NA---	---NA---	no IPS match
comp1417_c0	4.71121	3.40957		4.06039	up	#N/A	C:membrane	---NA---	---NA---	no GO terms
comp5610_c0	4.24465	4.34992	3.57158	4.05539	up	predicted protein [Hordeum vulgare subsp. vulgare]	C:extracellular region; P:sexual reproduction	---NA---	---NA---	C:extracellular region; P:sexual reproduction
comp2205_c0	4.18379	3.82963	4.12807	4.04717	up	predicted protein [Populus trichocarpa] >gi|222837868|gb|EEE76233.1| predicted protein [Populus trichocarpa]	F:ADP binding	---NA---	---NA---	no IPS match
comp6485_c0	4.56234	3.51376		4.03805	up	glutathione S-transferase 1 [Diospyros kaki]	F:transferase activity	---NA---	---NA---	no IPS match
comp6699_c0		3.32246	4.72949	4.02597	up	unnamed protein product [Vitis vinifera]	C:nucleus; P:regulation of transcription, DNA-templated	---NA---	---NA---	F:transcription coregulator activity; C:nucleus
comp10793_c0	3.74703	4.24826		3.99764	up	predicted protein [Hordeum vulgare subsp. vulgare]	P:lipid metabolic process; C:membrane; F:hydrolase activity	---NA---	---NA---	P:lipid metabolic process
comp1189_c0	3.83045	3.92423	4.22731	3.994	up	LOC100285326 [Zea mays] >gi|223946325|gb|ACN27246.1| unknown [Zea mays]	C:cytoplasm; P:metal ion transport; F:transition metal ion binding; P:cellular transition metal ion homeostasis	---NA---	---NA---	P:metal ion transport; F:metal ion binding
comp3248_c0	4.6546	3.32449		3.98955	up	PREDICTED: uncharacterized protein LOC100785006 [Glycine max]	---NA---	---NA---	---NA---	no GO terms
comp16482_c0	3.93081		4.04502	3.98791	up	#N/A	---NA---	---NA---	---NA---	no IPS match
comp2399_c0	3.3511		4.59738	3.97424	up	choline/ethanolamine kinase [Zea mays] >gi|223949553|gb|ACN28860.1| unknown [Zea mays]	F:choline kinase activity; F:ethanolamine kinase activity; P:CDP-choline pathway; P:phosphorylation	EC:2.7.1.82; EC:2.7.1.32	Ethanolamine kinase; Choline kinase	no GO terms
comp6702_c0	4.69934	3.22293		3.96114	up	PREDICTED: uncharacterized protein LOC100834893 [Brachypodium distachyon]	---NA---	---NA---	---NA---	no GO terms
comp58_c0	4.33338	3.56621		3.94979	up	predicted protein [Populus trichocarpa] >gi|222852781|gb|EEE90328.1| predicted protein [Populus trichocarpa]	F:dicarboxylic acid transmembrane transporter activity; P:dicarboxylic acid transport; P:mitochondrial transport; C:integral component of membrane; F:oxidative phosphorylation uncoupler activity; C:mitochondrial membrane; P:proton transmembrane transport	---NA---	---NA---	P:mitochondrial transport; C:mitochondrial membrane
comp8706_c0		4.1286	3.73877	3.93368	up	#N/A	F:peroxidase activity; C:extracellular region; P:response to oxidative stress; C:membrane; F:heme binding; P:hydrogen peroxide catabolic process; F:metal ion binding; P:oxidation-reduction process; P:cellular oxidant detoxification	EC:1.11.1.7	Peroxidase	no GO terms
comp120_c1		4.02348	3.83128	3.92738	up	#N/A	F:protein dimerization activity	---NA---	---NA---	no IPS match
comp6881_c0	3.6041	4.17959		3.89185	up	predicted protein [Populus trichocarpa] >gi|222859046|gb|EEE96593.1| predicted protein [Populus trichocarpa]	F:DNA-binding transcription factor activity; P:regulation of transcription, DNA-templated; F:sequence-specific DNA binding	---NA---	---NA---	no GO terms
comp4530_c0	4.10117	3.68037		3.89077	up	N-acetyltransferase [Zea mays] >gi|194700604|gb|ACF84386.1| unknown [Zea mays] >gi|195641836|gb|ACG40386.1| N-acetyltransferase [Zea mays]	F:ribosomal-protein-alanine N-acetyltransferase activity	EC:2.3.1.88; EC:2.3.1.128	Acyltransferases; Acyltransferases	no GO terms
comp27001_c0	4.00375	3.95701	3.70291	3.88789	up	PREDICTED: LOW QUALITY PROTEIN: phospholipase A1-Igamma1, chloroplastic-like [Vitis vinifera]	P:lipid metabolic process; F:phosphatidylcholine 1-acylhydrolase activity; F:phosphatidylserine 1-acylhydrolase activity; F:1-acyl-2-lysophosphatidylserine acylhydrolase activity	EC:3.1.1.32; EC:3.1.1.1	Phospholipase A(1); Carboxylesterase	P:lipid metabolic process
comp306_c0	5.05898	3.28212	3.23138	3.85749	up	hypothetical protein SORBIDRAFT_06g024740 [Sorghum bicolor] >gi|241939477|gb|EES12622.1| hypothetical protein SORBIDRAFT_06g024740 [Sorghum bicolor]	P:protein glycosylation; F:glycogenin glucosyltransferase activity; C:integral component of membrane; F:UDP-alpha-D-glucose:glucosyl-glycogenin alpha-D-glucosyltransferase activity	EC:2.4.1.186	Glycogenin glucosyltransferase	no GO terms
comp11945_c0	3.61662	4.27416	3.67609	3.85562	up	chalcone synthase homolog [Phalaenopsis hybrid cultivar]	P:flavonoid biosynthetic process; F:naringenin-chalcone synthase activity	EC:2.3.1.74	Chalcone synthase	F:catalytic activity; P:metabolic process; P:biosynthetic process; F:transferase activity, transferring acyl groups other than amino-acyl groups
comp4725_c0	3.84507	3.85647		3.85077	up	PREDICTED: uncharacterized protein LOC100806343 [Glycine max]	C:integral component of membrane	---NA---	---NA---	no GO terms
comp8410_c0	3.36306	4.31376		3.83841	up	#N/A	---NA---	---NA---	---NA---	no GO terms
comp5612_c0	3.63637	3.85573	3.98264	3.82491	up	#N/A	---NA---	---NA---	---NA---	no GO terms
comp3506_c0	4.39012	3.24636		3.81824	up	hypothetical protein SORBIDRAFT_04g002800 [Sorghum bicolor] >gi|241933098|gb|EES06243.1| hypothetical protein SORBIDRAFT_04g002800 [Sorghum bicolor]	---NA---	---NA---	---NA---	no GO terms
comp17171_c0	3.74382	3.85802		3.80092	up	#N/A	---NA---	---NA---	---NA---	no IPS match
comp14006_c0	3.25955	4.5206	3.58125	3.78713	up	PREDICTED: probable WRKY transcription factor 49 [Vitis vinifera] >gi|297740354|emb|CBI30536.3| unnamed protein product [Vitis vinifera]	F:DNA-binding transcription factor activity; C:nucleus; P:regulation of transcription, DNA-templated; F:sequence-specific DNA binding	---NA---	---NA---	F:DNA-binding transcription factor activity; P:regulation of transcription, DNA-templated; F:sequence-specific DNA binding
comp6385_c0	4.08282	3.4892		3.78601	up	PREDICTED: RING-H2 finger protein ATL3-like [Glycine max]	C:integral component of membrane	---NA---	---NA---	no GO terms
comp10016_c0		4.12661	3.39574	3.76118	up	NAC domain protein [Cymbidium hybrid cultivar]	F:DNA binding; C:nucleus; P:regulation of transcription, DNA-templated	---NA---	---NA---	no IPS match
comp81_c0	3.52359	3.95972		3.74166	up	#N/A	C:integral component of membrane	---NA---	---NA---	no GO terms
comp2940_c0	4.4624	3.31125	3.38269	3.71878	up	hypothetical protein VITISV_026340 [Vitis vinifera]	---NA---	---NA---	---NA---	no GO terms
comp16607_c1	3.87897	3.55708		3.71803	up	putative polyprotein [Pelargonium vein banding virus] >gi|258547408|gb|ACV74337.1| putative polyprotein [Pelargonium vein banding virus]	F:nuclease activity; F:transferase activity; F:metal ion binding; P:nucleic acid metabolic process	---NA---	---NA---	no GO terms
comp6355_c0	4.08375	3.58862	3.47972	3.71736	up	#N/A	---NA---	---NA---	---NA---	no GO terms
comp995_c0	4.27758	3.13593		3.70675	up	PREDICTED: arginine decarboxylase [Vitis vinifera]	P:arginine catabolic process; P:spermidine biosynthetic process; F:arginine decarboxylase activity	EC:4.1.1.19	Arginine decarboxylase	F:catalytic activity; P:arginine catabolic process; P:spermidine biosynthetic process; F:arginine decarboxylase activity
comp19693_c0	3.84705		3.56529	3.70617	up	#N/A	F:nucleic acid binding; F:zinc ion binding; P:DNA integration	---NA---	---NA---	no GO terms
comp15024_c0	3.95681		3.36052	3.65866	up	#N/A	P:cytokinin metabolic process; F:oxidoreductase activity, acting on CH-OH group of donors; F:cytokinin dehydrogenase activity; F:flavin adenine dinucleotide binding; P:oxidation-reduction process	EC:1.5.99.12	Cytokinin dehydrogenase	F:catalytic activity; P:cytokinin metabolic process; F:oxidoreductase activity; F:oxidoreductase activity, acting on CH-OH group of donors; F:cytokinin dehydrogenase activity; F:flavin adenine dinucleotide binding; P:oxidation-reduction process
comp8132_c0	3.97984	3.28415		3.63199	up	hypothetical protein SORBIDRAFT_07g010240 [Sorghum bicolor] >gi|241940508|gb|EES13653.1| hypothetical protein SORBIDRAFT_07g010240 [Sorghum bicolor]	F:protein serine/threonine kinase activity; F:ATP binding; C:plasma membrane; P:protein phosphorylation; P:cell surface receptor signaling pathway; C:integral component of membrane; F:polysaccharide binding	EC:2.7.11	Transferring phosphorus-containing groups	F:protein kinase activity; F:ATP binding; P:protein phosphorylation
comp5171_c0		3.68528	3.28651	3.48589	up	protein phosphatase 2c, putative [Ricinus communis] >gi|223540348|gb|EEF41919.1| protein phosphatase 2c, putative [Ricinus communis]	F:phosphoprotein phosphatase activity; F:cation binding	EC:3.1.3.16; EC:3.1.3.41	Protein-serine/threonine phosphatase; 4-nitrophenylphosphatase	F:catalytic activity; F:protein serine/threonine phosphatase activity; P:protein dephosphorylation
comp1692_c0		3.68091	3.29086	3.48588	up	hypothetical protein OsI_11181 [Oryza sativa Indica Group]	C:integral component of membrane	---NA---	---NA---	no GO terms
comp12195_c0	3.62248	3.28923		3.45585	up	cinammate 4-hydroxylase [Allium cepa]	F:iron ion binding; P:lignin metabolic process; C:membrane; F:trans-cinnamate 4-monooxygenase activity; F:heme binding; P:secondary metabolite biosynthetic process; P:oxidation-reduction process	EC:1.14.13; EC:1.14.13.11	Acting on paired donors, with incorporation or reduction of molecular oxygen. The oxygen incorporated need not be derived from O(2); Trans-cinnamate 4-monooxygenase	F:iron ion binding; F:oxidoreductase activity, acting on paired donors, with incorporation or reduction of molecular oxygen; F:heme binding; P:oxidation-reduction process
comp4948_c0	3.23243	3.65085		3.44164	up	#N/A	F:dihydrolipoyl dehydrogenase activity; C:cell; F:electron transfer activity; F:xanthoxin dehydrogenase activity; P:electron transport chain; F:steroid dehydrogenase activity, acting on the CH-OH group of donors, NAD or NADP as acceptor; P:cell redox homeostasis; F:flavin adenine dinucleotide binding	EC:1.1.1.288; EC:1.8.1.4; EC:1.1.1.1	Xanthoxin dehydrogenase; Dihydrolipoyl dehydrogenase; Alcohol dehydrogenase	no GO terms
comp13124_c0	3.23919	3.82254	3.25718	3.43964	up	flavonoid 3'-hydroxylase [Epimedium sagittatum]	F:iron ion binding; C:membrane; F:flavonoid 3'-monooxygenase activity; F:heme binding; P:oxidation-reduction process	EC:1.14.13; EC:1.14.13.21	Acting on paired donors, with incorporation or reduction of molecular oxygen. The oxygen incorporated need not be derived from O(2); Flavonoid 3'-monooxygenase	F:iron ion binding; F:oxidoreductase activity, acting on paired donors, with incorporation or reduction of molecular oxygen; F:heme binding; P:oxidation-reduction process
comp11078_c0	3.44445	3.54972	3.27235	3.42217	up	PREDICTED: armadillo repeat-containing kinesin-like protein 1-like [Vitis vinifera]	F:microtubule motor activity; F:ATP binding; C:microtubule; P:microtubule-based movement; F:microtubule binding; C:integral component of membrane; P:regulation of microtubule-based process; P:root development	EC:3.6.1.15	Nucleoside-triphosphate phosphatase	F:microtubule motor activity; F:ATP binding; P:microtubule-based movement; F:microtubule binding; P:regulation of microtubule-based process; P:root development
comp5744_c0	3.35135	3.4766		3.41398	up	hypothetical protein VITISV_025459 [Vitis vinifera]	F:metal ion binding; F:gibberellin-44 dioxygenase activity; P:oxidation-reduction process	EC:1.14.11; EC:1.14.11.12	Acting on paired donors, with incorporation or reduction of molecular oxygen. The oxygen incorporated need not be derived from O(2); Gibberellin-44 dioxygenase	F:oxidoreductase activity; P:oxidation-reduction process
comp9340_c0	3.3216		3.45598	3.38879	up	PREDICTED: myb-related protein 306 [Vitis vinifera]	F:DNA binding; P:response to organic substance; F:transcription regulator activity; P:response to oxygen-containing compound	---NA---	---NA---	F:DNA binding
comp9147_c0	3.16925		3.48508	3.32716	up	hypothetical protein SORBIDRAFT_04g024090 [Sorghum bicolor] >gi|241932178|gb|EES05323.1| hypothetical protein SORBIDRAFT_04g024090 [Sorghum bicolor]	C:integral component of membrane; F:transmembrane transporter activity; P:transmembrane transport	---NA---	---NA---	C:membrane; F:transmembrane transporter activity; P:transmembrane transport
comp13604_c0	-3.31755	-3.3968		-3.35717	down	CAAX amino terminal protease family protein, putative [Solanum tuberosum]	C:membrane	---NA---	---NA---	no IPS match
comp2499_c0		-3.85995	-3.28059	-3.57027	down	hypothetical protein OsJ_36426 [Oryza sativa Japonica Group]	F:nucleic acid binding; F:hydrolase activity	---NA---	---NA---	no GO terms
comp6318_c0	-3.56996	-3.70182		-3.63589	down	Vacuolar cation/proton exchanger 1a, putative [Ricinus communis] >gi|223532489|gb|EEF34279.1| Vacuolar cation/proton exchanger 1a, putative [Ricinus communis]	F:calcium:proton antiporter activity; C:integral component of membrane; P:calcium ion transmembrane transport	---NA---	---NA---	P:cation transport; P:calcium ion transport; F:cation transmembrane transporter activity; F:calcium:proton antiporter activity; C:integral component of membrane; P:transmembrane transport
comp6295_c0	-3.37886	-3.51588	-4.05029	-3.64834	down	PREDICTED: probable receptor-like protein kinase At5g18500-like [Brachypodium distachyon]	F:protein serine/threonine kinase activity; F:ATP binding; P:protein phosphorylation; C:integral component of membrane	EC:2.7.11	Transferring phosphorus-containing groups	F:protein kinase activity; F:ATP binding; P:protein phosphorylation
comp11667_c0	-3.46334	-3.91478		-3.68906	down	PREDICTED: putative calcium-transporting ATPase 11, plasma membrane-type isoform 2 [Vitis vinifera]	F:calcium-transporting ATPase activity; F:calmodulin binding; F:ATP binding; C:integral component of membrane; P:calcium ion transmembrane transport; P:ATP hydrolysis coupled cation transmembrane transport	EC:3.6.1.3; EC:3.6.3.8; EC:3.6.1.15	Adenosinetriphosphatase; Calcium-transporting ATPase; Nucleoside-triphosphate phosphatase	F:nucleotide binding
comp3281_c0	-3.76694	-3.89028	-3.43837	-3.69853	down	#N/A	---NA---	---NA---	---NA---	no GO terms
comp9224_c0	-3.6094	-3.83419		-3.7218	down	PREDICTED: vacuolar cation/proton exchanger 1a-like [Brachypodium distachyon]	F:calcium:proton antiporter activity; C:integral component of membrane; P:calcium ion transmembrane transport	---NA---	---NA---	no IPS match
comp22360_c0	-3.72561	-3.7675	-3.72879	-3.74063	down	#N/A	F:nucleic acid binding; F:zinc ion binding; P:DNA integration	---NA---	---NA---	no GO terms
comp10875_c0	-3.30417	-2.7	-5.3	-3.76806	down	photosystem II protein D1 (chloroplast)	F:iron ion binding; C:photosystem II; C:chloroplast thylakoid membrane; P:response to herbicide; P:photosynthetic electron transport in photosystem II; C:integral component of membrane; F:chlorophyll binding; F:oxidoreductase activity, acting on diphenols and related substances as donors, oxygen as acceptor; P:protein-chromophore linkage; F:electron transporter, transferring electrons within the …	EC:1.1---NA---.3	Acting on diphenols and related substances as donors	F:electron transfer activity; P:photosynthetic electron transport in photosystem II; P:photosynthesis, light reaction; F:electron transporter, transferring electrons within the cyclic electron transport pathway of photosynthesis activity
comp2566_c0	-4.297	-3.27362		-3.78531	down	Os01g0541800 [Oryza sativa Japonica Group] >gi|75105779|sp|Q5JJY5.1|SWT2A_ORYSJ RecName: Full=Bidirectional sugar transporter SWEET2a; Short=OsSWEET2a; Flags: Precursor >gi|322967646|sp|A2WR31.2|SWT2A_ORYSI RecName: Full=Bidirectional sugar transport ...	C:membrane	---NA---	---NA---	C:integral component of membrane
comp8745_c0	-4.2273	-3.85401	-3.86003	-3.98045	down	#N/A	P:response to auxin	---NA---	---NA---	P:response to auxin
comp7082_c0	-4.03235	-4.02609	-3.91024	-3.98956	down	#N/A	F:lyase activity	---NA---	---NA---	no GO terms
comp162_c0	-3.82528	-3.18222	-5.1397	-4.04907	down	glycine-rich protein [Lilium formosanum]	---NA---	---NA---	---NA---	no GO terms
comp20206_c0	-4.2366	-3.92077		-4.07869	down	gibberellin 3-oxidase [Allium fistulosum]	F:metal ion binding; F:dioxygenase activity; P:oxidation-reduction process	---NA---	---NA---	F:oxidoreductase activity; P:oxidation-reduction process
comp16210_c0	-4.35978	-3.8953		-4.12754	down	PREDICTED: uncharacterized protein LOC100819026 isoform 2 [Glycine max]	---NA---	---NA---	---NA---	F:protein binding
comp2257_c0	-4.60517	-4.19035	-3.9176	-4.2377	down	#N/A	---NA---	---NA---	---NA---	no GO terms
comp12291_c0	-4.52334	-3.40619	-4.80329	-4.24427	down	PREDICTED: protein FEZ-like [Vitis vinifera]	F:DNA binding; C:nucleus; P:regulation of transcription, DNA-templated	---NA---	---NA---	F:DNA binding; P:regulation of transcription, DNA-templated
comp3913_c0	-4.44856	-4.05802		-4.25329	down	PREDICTED: calcium-transporting ATPase 10, plasma membrane-type-like [Vitis vinifera]	F:calcium-transporting ATPase activity; F:calmodulin binding; F:ATP binding; C:integral component of membrane; P:calcium ion transmembrane transport; P:ATP hydrolysis coupled cation transmembrane transport	EC:3.6.1.3; EC:3.6.3.8; EC:3.6.1.15	Adenosinetriphosphatase; Calcium-transporting ATPase; Nucleoside-triphosphate phosphatase	F:calmodulin binding
comp16084_c0	-4.11358	-4.55795		-4.33576	down	transcription factor, putative [Ricinus communis] >gi|223550885|gb|EEF52371.1| transcription factor, putative [Ricinus communis]	F:DNA binding; C:nucleus	---NA---	---NA---	F:DNA binding
comp15084_c0	-5.22235	-4.1131	-3.95495	-4.43013	down	PREDICTED: putative copper-transporting ATPase 3-like [Vitis vinifera]	F:nucleotide binding; F:copper-exporting ATPase activity; F:copper ion binding; C:integral component of membrane; P:copper ion export; P:ATP hydrolysis coupled cation transmembrane transport	EC:3.6.1.3; EC:3.6.1.15; EC:3.6.3.4	Adenosinetriphosphatase; Nucleoside-triphosphate phosphatase; Cu(2+)-exporting ATPase	F:nucleotide binding; F:copper ion binding; P:cation transport; C:integral component of membrane; F:cation-transporting ATPase activity; P:metal ion transport; F:metal ion binding
comp14639_c0	-4.39437	-4.49123		-4.4428	down	#N/A	---NA---	---NA---	---NA---	no IPS match
comp9050_c0	-4.21599	-4.69337	-4.52676	-4.47871	down	hypothetical protein VITISV_027059 [Vitis vinifera]	F:nucleic acid binding; C:membrane	---NA---	---NA---	no GO terms
comp200_c5	-5.01424	-4.15879	-4.2927	-4.48857	down	methionine sulfoxide reducatase [Solanum melongena]	F:peptide-methionine (S)-S-oxide reductase activity; P:oxidation-reduction process	EC:1.8.4.11	Peptide-methionine (S)-S-oxide reductase	F:peptide-methionine (S)-S-oxide reductase activity; P:oxidation-reduction process
comp19807_c0	-5.29292	-3.92052		-4.60672	down	#N/A	P:regulation of transcription, DNA-templated	---NA---	---NA---	no GO terms
comp20962_c0	-4.80897	-4.60771	-4.4254	-4.61403	down	#N/A	---NA---	---NA---	---NA---	no IPS match
comp14773_c0	-4.35112	-4.38315	-5.37065	-4.70164	down	predicted protein [Populus trichocarpa] >gi|222853261|gb|EEE90808.1| predicted protein [Populus trichocarpa]	C:integral component of membrane	---NA---	---NA---	no GO terms
comp7335_c0	-3.93955	-5.94509	-4.26997	-4.7182	down	#N/A	---NA---	---NA---	---NA---	no GO terms
comp5198_c0	-4.75013	-4.82701	-4.63457	-4.73724	down	PREDICTED: uncharacterized protein LOC100799543 [Glycine max]	C:integral component of membrane	---NA---	---NA---	no GO terms
comp2642_c0	-5.54838	-4.6073	-4.12118	-4.75895	down	hypothetical protein ARALYDRAFT_488679 [Arabidopsis lyrata subsp. lyrata] >gi|297317640|gb|EFH48062.1| hypothetical protein ARALYDRAFT_488679 [Arabidopsis lyrata subsp. lyrata]	P:biological_process; C:membrane; C:integral component of membrane	---NA---	---NA---	no GO terms
comp3721_c0	-5.13357	-4.86452	-4.52809	-4.84206	down	PREDICTED: transcription factor ABORTED MICROSPORES-like [Vitis vinifera]	F:protein dimerization activity; P:anther development	---NA---	---NA---	F:protein dimerization activity
comp11572_c0	-3.96097	-6.42157	-4.49655	-4.9597	down	PREDICTED: uncharacterized protein LOC100255664 [Vitis vinifera]	---NA---	---NA---	---NA---	no GO terms
comp29789_c0	-5.02047	-5.1838		-5.10214	down	Os02g0448400 [Oryza sativa Japonica Group] >gi|50252111|dbj|BAD28096.1| putative CLB1 protein [Oryza sativa Japonica Group] >gi|113536286|dbj|BAF08669.1| Os02g0448400 [Oryza sativa Japonica Group]	C:endoplasmic reticulum; P:lipid transport; F:lipid binding; C:integral component of membrane	---NA---	---NA---	F:lipid binding
comp7736_c0	-4.77149	-5.39826	-5.24718	-5.13898	down	#N/A	---NA---	---NA---	---NA---	no IPS match
comp13274_c0	-5.02047	-5.37787		-5.19917	down	#N/A	---NA---	---NA---	---NA---	no IPS match
comp12545_c0	-4.1659	-4.4254	-7.17476	-5.25535	down	Os10g0568300 [Oryza sativa Japonica Group] >gi|113639973|dbj|BAF27278.1| Os10g0568300 [Oryza sativa Japonica Group]	---NA---	---NA---	---NA---	no GO terms
comp13948_c0	-4.93027	-5.58979		-5.26003	down	PREDICTED: uncharacterized protein LOC100248701 [Vitis vinifera] >gi|297744434|emb|CBI37696.3| unnamed protein product [Vitis vinifera]	---NA---	---NA---	---NA---	no GO terms
comp4775_c0	-5.28593	-5.15907	-5.40479	-5.28326	down	#N/A	---NA---	---NA---	---NA---	no IPS match
comp23946_c0	-4.95336	-5.85623		-5.40479	down	putative berberine bridge enzyme [Oryza sativa Japonica Group]	F:oxidoreductase activity, acting on CH-OH group of donors; F:flavin adenine dinucleotide binding; P:oxidation-reduction process	---NA---	---NA---	F:catalytic activity; F:oxidoreductase activity; F:oxidoreductase activity, acting on CH-OH group of donors; F:flavin adenine dinucleotide binding; P:oxidation-reduction process
comp17233_c0	-5.0846	-5.02275	-6.1098	-5.40572	down	#N/A	---NA---	---NA---	---NA---	no IPS match
comp18504_c0	-4.97608	-5.42801	-5.95827	-5.45412	down	#N/A	---NA---	---NA---	---NA---	no IPS match
comp5875_c0	-4.89891	-5.6546	-6.21066	-5.58806	down	#N/A	---NA---	---NA---	---NA---	no IPS match
comp32727_c0	-5.41646	-5.77296		-5.59471	down	PREDICTED: uncharacterized protein LOC100267326 [Vitis vinifera]	C:extracellular region; C:cell wall; P:plant-type cell wall organization; C:membrane	---NA---	---NA---	C:extracellular region; P:plant-type cell wall organization
comp34587_c0	-5.53067	-5.67128		-5.60097	down	#N/A	---NA---	---NA---	---NA---	no IPS match
comp8412_c0	-4.84644	-5.60771	-6.47443	-5.64286	down	#N/A	---NA---	---NA---	---NA---	no IPS match
comp16073_c0	-5.35112	-6.12563		-5.73837	down	#N/A	F:RNA binding	---NA---	---NA---	no IPS match
comp4736_c0	-5.80897	-5.57125	-5.83915	-5.73979	down	#N/A	F:nucleotide binding; F:motor activity	EC:3.6.1.15	Nucleoside-triphosphate phosphatase	no GO terms
comp14555_c0	-5.59079	-6.08009	-5.61676	-5.76254	down	#N/A	---NA---	---NA---	---NA---	no IPS match
comp8378_c0	-6.44775	-4.5343	-6.41593	-5.79933	down	PREDICTED: uncharacterized protein LOC100784241 [Glycine max]	P:DNA metabolic process	---NA---	---NA---	no GO terms
comp29400_c0	-5.83567	-5.825	-5.9704	-5.87702	down	#N/A	---NA---	---NA---	---NA---	no IPS match
comp13715_c0	-5.74126	-5.36	-6.55	-5.88375	down	Thioredoxin M-type, chloroplastic	P:glycerol ether metabolic process; C:chloroplast; P:plastid organization; F:protein disulfide oxidoreductase activity; F:oxidoreductase activity, acting on a sulfur group of donors, disulfide as acceptor; P:hydrogen peroxide catabolic process; P:cell redox homeostasis; P:oxidation-reduction process	---NA---	---NA---	P:glycerol ether metabolic process; F:protein disulfide oxidoreductase activity; P:cell redox homeostasis
comp9114_c0	-6.06354	-5.67128	-6.1838	-5.97287	down	#N/A	F:serine-type carboxypeptidase activity; C:vacuole; P:proteolysis involved in cellular protein catabolic process	EC:3.4.21; EC:3.4.16	Acting on peptide bonds (peptidases); Acting on peptide bonds (peptidases)	no IPS match
comp10798_c0	-5.40234	-6.25624	-6.26312	-5.9739	down	#N/A	---NA---	---NA---	---NA---	no IPS match
comp21634_c0	-6.40103	-5.83806		-6.11954	down	PREDICTED: transcription factor bHLH51-like [Vitis vinifera]	C:nucleus; F:protein dimerization activity	---NA---	---NA---	F:protein dimerization activity
comp24382_c0	-6.17085	-6.48552	-5.76876	-6.14171	down	#N/A	---NA---	---NA---	---NA---	no IPS match
comp13182_c0	-5.97608	-6.41321	-6.13759	-6.17563	down	#N/A	---NA---	---NA---	---NA---	no IPS match
comp16076_c0	-5.42454	-7.01838		-6.22146	down	LOC100283468 [Zea mays] >gi|194705236|gb|ACF86702.1| unknown [Zea mays] >gi|195634977|gb|ACG36957.1| cystinosin [Zea mays]	C:vacuolar membrane; C:integral component of membrane	---NA---	---NA---	no GO terms
comp15706_c0	-5.93801	-6.07383	-6.66955	-6.22713	down	unnamed protein product [Oryza sativa Japonica Group]	---NA---	---NA---	---NA---	no GO terms
comp9699_c0	-5.97608	-6.49278	-6.23713	-6.23533	down	#N/A	---NA---	---NA---	---NA---	no IPS match
comp12032_c0	-6.33363	-6.8953	-5.60857	-6.27917	down	#N/A	C:extracellular region; F:growth factor activity; P:cell proliferation; P:regulation of signaling receptor activity	---NA---	---NA---	no IPS match
comp10945_c0	-6.46793	-6.92796	-5.58348	-6.32646	down	#N/A	---NA---	---NA---	---NA---	no GO terms
comp14963_c0	-5.75744	-7.1565		-6.45697	down	#N/A	---NA---	---NA---	---NA---	no GO terms
comp21793_c0	-6.85056	-6.07252		-6.46154	down	PREDICTED: beta-galactosidase 2-like [Brachypodium distachyon]	F:beta-galactosidase activity; C:cell wall; C:vacuole; P:carbohydrate metabolic process; F:carbohydrate binding; C:apoplast	EC:3.2.1.23	Beta-galactosidase	F:hydrolase activity, hydrolyzing O-glycosyl compounds; P:carbohydrate metabolic process; F:carbohydrate binding
comp7644_c0	-6.36839	-6.54122	-6.65217	-6.52059	down	#N/A	---NA---	---NA---	---NA---	no IPS match
comp19184_c0	-6.46793	-6.92182	-6.57125	-6.65367	down	#N/A	---NA---	---NA---	---NA---	no GO terms
comp13311_c0	-6.24286	-7.02275	-7.67816	-6.98126	down	#N/A	---NA---	---NA---	---NA---	no IPS match
comp3684_c0	-6.95049	-7.11022	-7.14926	-7.06999	down	#N/A	F:nucleic acid binding; F:zinc ion binding	---NA---	---NA---	no IPS match
comp13330_c0	-6.71754	-7.04212	-7.83081	-7.19682	down	#N/A	---NA---	---NA---	---NA---	no IPS match
comp5489_c0	-7.20008	-7.23115	-7.36666	-7.26596	down	#N/A	---NA---	---NA---	---NA---	no IPS match
comp3130_c0	-7.45942	-7.49112	-7.50231	-7.48428	down	#N/A	---NA---	---NA---	---NA---	no IPS match
comp17666_c0	-7.26148	-7.97317	-7.68459	-7.63975	down	#N/A	---NA---	---NA---	---NA---	no IPS match
comp7045_c0	-7.66258	-7.96812	-7.85949	-7.83006	down	#N/A	---NA---	---NA---	---NA---	no IPS match
comp932_c0	-8.30891	-8.04817	-7.54036	-7.96581	down	#N/A	---NA---	---NA---	---NA---	no IPS match
comp1342_c0	-7.9942	-9.21761	-7.428	-8.21327	down	Alliin lyase precursor, putative [Ricinus communis] >gi|223536442|gb|EEF38091.1| Alliin lyase precursor, putative [Ricinus communis]	F:transaminase activity; C:integral component of membrane; F:carbon-sulfur lyase activity	---NA---	---NA---	F:catalytic activity; F:carbon-sulfur lyase activity
comp28163_c0	-31.3782	-27.33	-29.23	-29.3127	down	photosynthetic NDH subunit of subcomplex B 2, chloroplastic	C:chloroplast	---NA---	---NA---	no GO terms
comp19609_c0	-31.2193	-31.2656		-31.2424	down	#N/A	---NA---	---NA---	---NA---	no IPS match
comp21843_c0	-31.2656	-31.306		-31.2858	down	PREDICTED: purine permease 3-like [Vitis vinifera]	F:transporter activity; C:integral component of membrane	---NA---	---NA---	F:transporter activity; C:integral component of membrane
comp5956_c0	-31.3704	-31.2237	-31.306	-31.3001	down	#N/A	---NA---	---NA---	---NA---	no IPS match
comp33793_c0	-31.2193	-31.4829	-31.2237	-31.3086	down	#N/A	F:nucleic acid binding; F:zinc ion binding	---NA---	---NA---	no IPS match
comp40705_c0	-31.1763	-31.5778	-31.2237	-31.3259	down	#N/A	---NA---	---NA---	---NA---	no GO terms
comp30670_c0	-31.5242	-31.3457		-31.435	down	PREDICTED: oligopeptide transporter 1-like [Vitis vinifera]	C:integral component of membrane; P:transmembrane transport	---NA---	---NA---	no GO terms
comp7765_c0	-31.2612	-32.0167	-31.4464	-31.5747	down	#N/A	---NA---	---NA---	---NA---	no IPS match
comp26614_c0	-31.6845	-31.5752		-31.6299	down	unnamed protein product [Vitis vinifera]	F:methyltransferase activity; F:transferase activity; P:methylation	---NA---	---NA---	no GO terms
comp11666_c0	-31.5581	-31.8933	-31.4829	-31.6448	down	#N/A	---NA---	---NA---	---NA---	no IPS match
comp21389_c0	-31.5122	-32.227	-31.2656	-31.6683	down	#N/A	---NA---	---NA---	---NA---	no IPS match
comp18010_c0	-31.8048	-31.5752		-31.69	down	#N/A	---NA---	---NA---	---NA---	no IPS match
comp20464_c0	-31.3018	-31.9189	-31.9158	-31.7122	down	#N/A	---NA---	---NA---	---NA---	no IPS match
comp25262_c0	-31.8673	-31.6845		-31.7759	down	#N/A	---NA---	---NA---	---NA---	no IPS match
comp21566_c0	-32.0626	-31.4938		-31.7782	down	PREDICTED: oligopeptide transporter 1-like [Vitis vinifera]	C:integral component of membrane; P:transmembrane transport	---NA---	---NA---	P:transmembrane transport
comp604_c2	-32.0436	-31.5286		-31.7861	down	#N/A	---NA---	---NA---	---NA---	no IPS match
comp25703_c1	-31.8043	-31.5122	-32.161	-31.8258	down	#N/A	F:nucleic acid binding; F:RNA-directed DNA polymerase activity; P:RNA-dependent DNA biosynthetic process; F:zinc ion binding; P:DNA integration	---NA---	---NA---	no IPS match
comp26466_c0	-31.8598	-32.1304	-31.5533	-31.8478	down	#N/A	---NA---	---NA---	---NA---	no IPS match
comp34087_c0	-31.4173	-32.3062		-31.8617	down	unnamed protein product [Vitis vinifera]	P:potassium ion transport; C:membrane	---NA---	---NA---	F:potassium ion transmembrane transporter activity; C:membrane; P:potassium ion transmembrane transport
comp9835_c0	-32.0402	-32.2902	-31.4217	-31.9174	down	#N/A	---NA---	---NA---	---NA---	no IPS match
comp12305_c0	-32.3107	-31.5286	-31.9979	-31.9457	down	#N/A	---NA---	---NA---	---NA---	no IPS match
comp28503_c0	-31.3413	-32.612		-31.9767	down	#N/A	---NA---	---NA---	---NA---	no IPS match
comp23975_c0	-32.1319	-32.3898	-31.5872	-32.0363	down	#N/A	---NA---	---NA---	---NA---	no IPS match
comp31400_c0	-31.4173	-32.0402	-32.7155	-32.0577	down	#N/A	F:nucleic acid binding; F:RNA-directed DNA polymerase activity; P:RNA-dependent DNA biosynthetic process; F:zinc ion binding; P:DNA integration	EC:2.7.7.49	RNA-directed DNA polymerase	no IPS match
comp10043_c0	-31.6237	-32.1521	-32.5872	-32.121	down	#N/A	---NA---	---NA---	---NA---	no IPS match
comp22955_c0	-32.2612	-32.0402	-32.286	-32.1958	down	hypothetical protein [Beta vulgaris subsp. vulgaris]	C:membrane; C:integral component of membrane	---NA---	---NA---	no GO terms
comp37119_c0	-32.2357	-32.2053		-32.2205	down	#N/A	F:catalytic activity; F:binding; P:metabolic process	---NA---	---NA---	no IPS match
comp38979_c0	-31.8043	-33.6201	-31.3782	-32.2675	down	predicted protein [Populus trichocarpa] >gi|222836432|gb|EEE74839.1| predicted protein [Populus trichocarpa]	F:exonuclease activity; P:nucleic acid phosphodiester bond hydrolysis	---NA---	---NA---	no GO terms
comp23808_c0	-33.3062	-31.3782		-32.3422	down	#N/A	F:nucleic acid binding; F:RNA binding; C:endosome; C:vacuolar membrane; C:plasma membrane; C:cell plate; C:plasmodesma; P:cell plate formation involved in plant-type cell wall biogenesis; C:membrane; C:integral component of membrane; P:vesicle-mediated transport; C:viral nucleocapsid	---NA---	---NA---	no IPS match
comp26786_c0	-31.4894	-33.4938	-32.1081	-32.3638	down	#N/A	F:nucleic acid binding; F:zinc ion binding	---NA---	---NA---	no GO terms
comp3897_c0	-32.0861	-32.461	-32.5533	-32.3668	down	#N/A	---NA---	---NA---	---NA---	no IPS match
comp21149_c0	-33.3508	-31.4217		-32.3862	down	#N/A	---NA---	---NA---	---NA---	no IPS match
comp16159_c0	-32.2559	-32.6845	-32.2448	-32.3951	down	#N/A	---NA---	---NA---	---NA---	no IPS match
comp19281_c0	-32.8184	-32.7061	-32.2301	-32.5849	down	#N/A	C:integral component of membrane	---NA---	---NA---	no GO terms
comp12818_c0	-32.7757	-32.6859	-32.6687	-32.7101	down	#N/A	---NA---	---NA---	---NA---	no IPS match
comp12133_c0	-33.0267	-32.9692	-32.2686	-32.7548	down	#N/A	P:lipid transport	---NA---	---NA---	no IPS match
comp7638_c2	-32.5242	-33.2255	-32.9024	-32.884	down	histone 2B [Asparagus officinalis]	C:nucleosome; F:DNA binding; C:nucleus; F:protein heterodimerization activity	---NA---	---NA---	C:nucleosome; F:DNA binding; F:protein heterodimerization activity
comp17845_c0	-33.0145	-33.0189	-32.6931	-32.9088	down	PREDICTED: uncharacterized protein LOC100255273 [Vitis vinifera]	F:nucleic acid binding	---NA---	---NA---	F:nucleic acid binding
comp18838_c0	-32.8733	-33.5536	-33.3801	-33.269	down	#N/A	---NA---	---NA---	---NA---	no GO terms
comp20991_c0	-33.6476	-33.3052	-33.0313	-33.328	down	GPI-anchored protein [Arabidopsis thaliana]	P:lipid metabolic process; F:glycerophosphodiester phosphodiesterase activity; C:membrane	EC:3.1.4.46	Glycerophosphodiester phosphodiesterase	P:lipid metabolic process; F:phosphoric diester hydrolase activity
comp4097_c0	-32.9263	-33.6017	-33.6367	-33.3882	down	#N/A	F:DNA-directed DNA polymerase activity; F:transferase activity; F:nucleotidyltransferase activity; P:DNA biosynthetic process	---NA---	---NA---	no IPS match
comp15939_c0	-34.3607	-33.7584	-32.4647	-33.5279	down	predicted protein [Populus trichocarpa] >gi|222832345|gb|EEE70822.1| predicted protein [Populus trichocarpa]	F:exonuclease activity; P:nucleic acid phosphodiester bond hydrolysis	---NA---	---NA---	no GO terms
comp11179_c0	-33.0744	-33.6933	-33.9619	-33.5765	down	#N/A	F:DNA binding; C:nucleus; F:metal ion binding	---NA---	---NA---	no IPS match
comp1735_c0	-34.579	-33.6017	-32.5703	-33.5837	down	tn7 reverse transcriptase [Arabidopsis lyrata subsp. lyrata]	C:membrane; C:integral component of membrane	---NA---	---NA---	no GO terms
comp1739_c0	-34.4126	-33.6095	-33.0436	-33.6886	down	#N/A	---NA---	---NA---	---NA---	no IPS match
comp25035_c0	-34.762	-32.815		-33.7885	down	putative AP endonuclease/reverse transcriptase [Brassica napus]	C:membrane; C:integral component of membrane	---NA---	---NA---	no GO terms
comp9362_c0	-33.1763	-34.0803	-34.3458	-33.8675	down	#N/A	---NA---	---NA---	---NA---	no IPS match
comp15894_c0	-33.5069	-34.0747	-34.0375	-33.873	down	predicted protein [Hordeum vulgare subsp. vulgare]	F:GTPase activity; F:structural constituent of cytoskeleton; F:GTP binding; C:microtubule; P:cytoskeleton organization; P:microtubule-based process	EC:3.6.1.15	Nucleoside-triphosphate phosphatase	F:GTPase activity; F:structural constituent of cytoskeleton; F:GTP binding; C:microtubule; P:microtubule-based process
comp19080_c0	-33.7017	-33.7725	-34.2851	-33.9198	down	#N/A	F:nucleic acid binding; P:DNA integration	---NA---	---NA---	no IPS match
comp8658_c0	-35.2299	-35.6558	-35.9602	-35.6153	down	PREDICTED: pentatricopeptide repeat-containing protein At4g39530-like [Vitis vinifera]	C:membrane	---NA---	---NA---	no IPS match
