# Supplementary material for: Involvement of CsERF2 in leaf variegation of Cymbidium sinense ‘Dharma’
Source: Planta. 2020 Jul 28;252(2):29. doi: 10.1007/s00425-020-03426-x (PMC7387381; doi:10.1007/s00425-020-03426-x)
Supplement: Supplementary file 7 — Supplementary file7 (XLSX 4900 kb) [file 425_2020_3426_MOESM7_ESM.xlsx]

## Sheet: Suppl. Table S2
Suppl. Table S2 Differentially expressed genes identified by transcriptomics in WT and CsERF2 overexpressing transgenic N. tabacum
st_gene_id	gene_id	gene_symbol	diffexp_log2fc_Control-vs-Treat	diffexp_deseq2_qvalue_Control-vs-Treat	diffexp_deseq2_pvalue_Control-vs-Treat	Annotation
G4097_60048	107767350	LOC107767350	-21.4606	1.05684e-08	9.52033e-11	>XM_016586323.1 PREDICTED: Nicotiana tabacum uncharacterized LOC107767350 (LOC107767350), transcript variant X1, mRNA
G4097_6007	107793843	LOC107793843	-15.0302	8.1145e-24	7.47222e-27	>XM_016616290.1 PREDICTED: Nicotiana tabacum phosphoprotein ECPP44-like (LOC107793843), mRNA
G4097_53672	107825404	LOC107825404	-14.344	5.33363e-28	3.30989e-31	>XM_016652260.1 PREDICTED: Nicotiana tabacum skin secretory protein xP2-like (LOC107825404), mRNA
G4097_3537	107783029	LOC107783029	-13.8626	1.04689e-23	9.84987e-27	>XM_016603990.1 PREDICTED: Nicotiana tabacum adenosylhomocysteinase-like (LOC107783029), mRNA
G4097_51059	107790793	LOC107790793	-12.9854	3.11583e-21	3.68007e-24	>XM_016612759.1 PREDICTED: Nicotiana tabacum thaumatin-like protein 1b (LOC107790793), mRNA
G4097_34318	107766082	LOC107766082	-12.9724	4.29568e-20	5.58433e-23	>XM_016584792.1 PREDICTED: Nicotiana tabacum calvin cycle protein CP12-3, chloroplastic-like (LOC107766082), mRNA
G4097_57208	107807456	LOC107807456	-12.8356	2.6767e-11	1.59142e-13	>XM_016631849.1 PREDICTED: Nicotiana tabacum uncharacterized LOC107807456 (LOC107807456), mRNA
G4097_38969	107784638	LOC107784638	-12.6751	4.12542e-21	4.95506e-24	>XM_016605796.1 PREDICTED: Nicotiana tabacum ribonuclease P protein subunit p25-like protein (LOC107784638), mRNA
G4097_18694	107804583	LOC107804583	-12.6365	9.26716e-21	1.13163e-23	>XM_016628501.1 PREDICTED: Nicotiana tabacum multicopper oxidase LPR1-like (LOC107804583), mRNA
G4097_16190	107819006	LOC107819006	-12.6024	3.2227e-16	7.87063e-19	>XM_016645086.1 PREDICTED: Nicotiana tabacum cytokinin riboside 5'-monophosphate phosphoribohydrolase LOG1-like (LOC107819006), mRNA
G4097_14069	107763072	LOC107763072	-12.5447	2.47436e-19	3.66542e-22	>XM_016581494.1 PREDICTED: Nicotiana tabacum V-type proton ATPase subunit c2 (LOC107763072), mRNA
G4097_23291	107764924	LOC107764924	-12.4561	2.89829e-10	1.98426e-12	>XM_016583505.1 PREDICTED: Nicotiana tabacum glycine-rich protein-like (LOC107764924), mRNA
G4097_68667	107784179	LOC107784179	-12.3245	2.71003e-16	6.45582e-19	>XM_016605262.1 PREDICTED: Nicotiana tabacum uncharacterized LOC107784179 (LOC107784179), mRNA
G4097_29836	107830920	LOC107830920	-12.2726	1.35022e-17	2.62185e-20	>XM_016658608.1 PREDICTED: Nicotiana tabacum splicing factor U2af small subunit B-like (LOC107830920), mRNA
G4097_16462	107815199	LOC107815199	-12.1983	2.98089e-10	2.04677e-12	>XM_016640725.1 PREDICTED: Nicotiana tabacum galactan beta-1,4-galactosyltransferase GALS1-like (LOC107815199), mRNA
G4097_24890	107775904	LOC107775904	-12.1919	1.54442e-26	1.11301e-29	>XM_016595705.1 PREDICTED: Nicotiana tabacum auxin efflux carrier component 7-like (LOC107775904), mRNA
G4097_4489	107766445	LOC107766445	-12.1852	1.2625e-15	3.33608e-18	>XM_016585225.1 PREDICTED: Nicotiana tabacum uncharacterized LOC107766445 (LOC107766445), mRNA
G4097_43253	107828481	LOC107828481	-12.1599	6.3384e-20	8.62816e-23	>XM_016655806.1 PREDICTED: Nicotiana tabacum protein transport protein Sec61 subunit alpha-like (LOC107828481), mRNA
G4097_51216	107796674	LOC107796674	-12.1493	4.00317e-16	1.00973e-18	>XM_016619467.1 PREDICTED: Nicotiana tabacum L-ascorbate oxidase homolog (LOC107796674), mRNA
G4097_58174	107791087	LOC107791087	-12.0676	5.90595e-20	7.92126e-23	>XM_016613081.1 PREDICTED: Nicotiana tabacum tubulin beta-1 chain (LOC107791087), mRNA
G4097_39382	107800512	LOC107800512	-12.0423	5.21107e-14	1.84728e-16	>XM_016623698.1 PREDICTED: Nicotiana tabacum uroporphyrinogen decarboxylase 1, chloroplastic-like (LOC107800512), mRNA
G4097_30983	107810664	LOC107810664	-12.0136	3.00861e-16	7.22731e-19	>XM_016635466.1 PREDICTED: Nicotiana tabacum uncharacterized TPR repeat-containing protein At1g05150-like (LOC107810664), mRNA
G4097_26012	107812786	LOC107812786	-12.0128	2.18249e-51	1.3107e-55	>XM_016637955.1 PREDICTED: Nicotiana tabacum plastocyanin A'/A'' (LOC107812786), mRNA
G4097_63978	107774794	LOC107774794	-11.9386	4.06311e-20	5.12423e-23	>XM_016594439.1 PREDICTED: Nicotiana tabacum uncharacterized LOC107774794 (LOC107774794), mRNA
G4097_3572	107777240	LOC107777240	-11.9372	3.44162e-15	9.921e-18	>XM_016597228.1 PREDICTED: Nicotiana tabacum ER membrane protein complex subunit 6-like (LOC107777240), transcript variant X1, mRNA
G4097_57005	107815166	LOC107815166	-11.89	9.51539e-19	1.58101e-21	>XM_016640681.1 PREDICTED: Nicotiana tabacum putative 1-phosphatidylinositol-3-phosphate 5-kinase FAB1C (LOC107815166), mRNA
G4097_47611	107772113	LOC107772113	-11.8511	1.75891e-16	3.9788e-19	>XM_016591601.1 PREDICTED: Nicotiana tabacum F-box protein At2g26160-like (LOC107772113), mRNA
G4097_68571	107796670	LOC107796670	-11.7284	1.80923e-16	4.16993e-19	>XM_016619462.1 PREDICTED: Nicotiana tabacum alcohol dehydrogenase-like 7 (LOC107796670), mRNA
G4097_36678	107783128	LOC107783128	-11.6742	1.63101e-14	5.48524e-17	>XM_016604103.1 PREDICTED: Nicotiana tabacum uncharacterized LOC107783128 (LOC107783128), mRNA
G4097_63256	107806926	LOC107806926	-11.6556	2.22496e-18	3.875e-21	>XM_016631206.1 PREDICTED: Nicotiana tabacum putative uncharacterized protein DDB_G0286901 (LOC107806926), transcript variant X2, mRNA
G4097_1957	107826981	LOC107826981	-11.5641	1.88541e-17	3.6988e-20	>XM_016654026.1 PREDICTED: Nicotiana tabacum protein BASIC PENTACYSTEINE6-like (LOC107826981), transcript variant X1, mRNA
G4097_33658	107797528	LOC107797528	-11.5366	5.94553e-15	1.80911e-17	>XM_016620428.1 PREDICTED: Nicotiana tabacum uncharacterized LOC107797528 (LOC107797528), transcript variant X1, mRNA
G4097_6458	107830367	LOC107830367	-11.5158	1.14293e-17	2.15069e-20	>XM_016657901.1 PREDICTED: Nicotiana tabacum uncharacterized LOC107830367 (LOC107830367), transcript variant X7, mRNA
G4097_52814	107812783	LOC107812783	-11.4954	2.42441e-43	3.39731e-47	>XM_016637953.1 PREDICTED: Nicotiana tabacum thioredoxin-like protein CDSP32, chloroplastic (LOC107812783), mRNA
G4097_54950	107800479	LOC107800479	-11.4676	1.9823e-19	2.85714e-22	>XM_016623655.1 PREDICTED: Nicotiana tabacum leucine-rich repeat extensin-like protein 6 (LOC107800479), mRNA
G4097_5049	107814354	LOC107814354	-11.3691	7.30005e-14	2.68889e-16	>XM_016639759.1 PREDICTED: Nicotiana tabacum probable sulfate transporter 3.3 (LOC107814354), transcript variant X1, mRNA
G4097_54921	107807483	LOC107807483	-11.3689	7.60383e-17	1.6135e-19	>XM_016631893.1 PREDICTED: Nicotiana tabacum calcium-dependent protein kinase 5-like (LOC107807483), mRNA
G4097_60706	107774918	LOC107774918	-11.3302	3.98783e-17	8.08411e-20	>XM_016594589.1 PREDICTED: Nicotiana tabacum lecithin-cholesterol acyltransferase-like 1 (LOC107774918), mRNA
G4097_32429	107780204	LOC107780204	-11.3261	4.24889e-12	2.14341e-14	>XM_016600739.1 PREDICTED: Nicotiana tabacum probable alpha-amylase 2 (LOC107780204), transcript variant X2, mRNA
G4097_32965	107818677	LOC107818677	-11.2981	1.85019e-09	1.45903e-11	>XM_016644716.1 PREDICTED: Nicotiana tabacum multiprotein-bridging factor 1b-like (LOC107818677), mRNA
G4097_55843	107828454	LOC107828454	-11.2852	3.27655e-16	8.06774e-19	>XM_016655765.1 PREDICTED: Nicotiana tabacum trifunctional UDP-glucose 4,6-dehydratase/UDP-4-keto-6-deoxy-D-glucose 3,5-epimerase/UDP-4-keto-L-rhamnose-reductase RHM1 (LOC107828454), mRNA
G4097_43558	107784177	LOC107784177	-11.1747	3.98783e-17	8.14267e-20	>XM_016605261.1 PREDICTED: Nicotiana tabacum uncharacterized LOC107784177 (LOC107784177), mRNA
G4097_19148	107785936	LOC107785936	-11.1646	1.05618e-16	2.32573e-19	>XM_016607360.1 PREDICTED: Nicotiana tabacum uncharacterized LOC107785936 (LOC107785936), transcript variant X2, mRNA
G4097_25878	107781620	LOC107781620	-11.1396	7.76948e-17	1.6642e-19	>XM_016602387.1 PREDICTED: Nicotiana tabacum uncharacterized mitochondrial protein AtMg00810-like (LOC107781620), transcript variant X1, mRNA
G4097_43334	107804017	LOC107804017	-11.0576	2.25798e-15	6.28296e-18	>XM_016627824.1 PREDICTED: Nicotiana tabacum 2-alkenal reductase (NADP(+)-dependent)-like (LOC107804017), mRNA
G4097_50944	107826035	LOC107826035	-11.0477	1.19106e-14	3.95797e-17	>XM_016652972.1 PREDICTED: Nicotiana tabacum long-chain-alcohol oxidase FAO2-like (LOC107826035), mRNA
G4097_39148	107813087	LOC107813087	-11.0468	1.47378e-10	9.85394e-13	>XM_016638300.1 PREDICTED: Nicotiana tabacum beta-glucosidase 18-like (LOC107813087), transcript variant X2, mRNA
G4097_32219	107773317	LOC107773317	-11.0081	5.28742e-14	1.89464e-16	>XM_016592749.1 PREDICTED: Nicotiana tabacum glycine-rich cell wall structural protein-like (LOC107773317), transcript variant X2, mRNA
G4097_34856	107791040	LOC107791040	-10.9927	3.17394e-16	7.688e-19	>XM_016613027.1 PREDICTED: Nicotiana tabacum protein slowmo homolog (LOC107791040), mRNA
G4097_39493	107817166	LOC107817166	-10.9189	9.00555e-12	4.87742e-14	>XM_016642946.1 PREDICTED: Nicotiana tabacum receptor protein kinase CLAVATA1-like (LOC107817166), mRNA
G4097_26519	107811604	LOC107811604	-10.8979	4.62933e-35	1.66809e-38	>XM_016636568.1 PREDICTED: Nicotiana tabacum bZIP transcription factor 60-like (LOC107811604), mRNA
G4097_29847	107784637	LOC107784637	-10.8727	5.73421e-23	5.62471e-26	>XM_016605795.1 PREDICTED: Nicotiana tabacum expansin-A11-like (LOC107784637), mRNA
G4097_42718	107791830	LOC107791830	-10.8308	1.88795e-14	6.42494e-17	>XM_016613971.1 PREDICTED: Nicotiana tabacum bidirectional sugar transporter SWEET9-like (LOC107791830), mRNA
G4097_16036	107824488	LOC107824488	-10.8302	1.35757e-12	6.08753e-15	>XM_016651267.1 PREDICTED: Nicotiana tabacum receptor-like kinase TMK4 (LOC107824488), mRNA
G4097_39793	107766448	LOC107766448	-10.7947	3.15092e-15	8.95685e-18	>XM_016585231.1 PREDICTED: Nicotiana tabacum putative HVA22-like protein g (LOC107766448), mRNA
G4097_23811	107784175	LOC107784175	-10.7868	9.76261e-14	3.69367e-16	>XM_016605259.1 PREDICTED: Nicotiana tabacum uncharacterized LOC107784175 (LOC107784175), transcript variant X2, mRNA
G4097_17084	107812791	LOC107812791	-10.7796	1.1517e-19	1.61386e-22	>XM_016637961.1 PREDICTED: Nicotiana tabacum uncharacterized LOC107812791 (LOC107812791), mRNA
G4097_13892	107827536	LOC107827536	-10.7775	5.15487e-22	5.77877e-25	>XM_016654689.1 PREDICTED: Nicotiana tabacum glycine-rich protein 3-like (LOC107827536), mRNA
G4097_55362	107759032	LOC107759032	-10.7685	5.79793e-15	1.75259e-17	>XM_016576896.1 PREDICTED: Nicotiana tabacum putative tRNA pseudouridine synthase Pus10 (LOC107759032), transcript variant X1, mRNA
G4097_1879	107820220	LOC107820220	-10.7651	5.95292e-15	1.82327e-17	>XM_016646463.1 PREDICTED: Nicotiana tabacum uncharacterized LOC107820220 (LOC107820220), transcript variant X3, mRNA
G4097_41748	107765844	LOC107765844	-10.7544	3.60702e-15	1.047e-17	>XM_016584546.1 PREDICTED: Nicotiana tabacum la-related protein 1C-like (LOC107765844), transcript variant X1, mRNA
G4097_37328	107759031	LOC107759031	-10.6822	1.96694e-15	5.35499e-18	>XM_016576894.1 PREDICTED: Nicotiana tabacum enoyl-CoA hydratase 2, peroxisomal-like (LOC107759031), transcript variant X1, mRNA
G4097_63755	107765845	LOC107765845	-10.4859	3.17674e-12	1.56439e-14	>XM_016584548.1 PREDICTED: Nicotiana tabacum CO(2)-response secreted protease-like (LOC107765845), mRNA
G4097_54788	107807485	LOC107807485	-10.4061	2.67293e-14	9.14982e-17	>XM_016631896.1 PREDICTED: Nicotiana tabacum homoserine kinase-like (LOC107807485), mRNA
G4097_39449	107770845	LOC107770845	-10.4026	5.20398e-13	2.17727e-15	>XM_016590178.1 PREDICTED: Nicotiana tabacum protein WVD2-like 4 (LOC107770845), mRNA
G4097_670	107810686	LOC107810686	-10.3046	2.57795e-11	1.52755e-13	>XM_016635491.1 PREDICTED: Nicotiana tabacum protein ACCUMULATION AND REPLICATION OF CHLOROPLASTS 6, chloroplastic-like (LOC107810686), transcript variant X1, mRNA
G4097_18845	107764031	LOC107764031	-10.2749	1.03375e-09	7.73959e-12	>XM_016582560.1 PREDICTED: Nicotiana tabacum uncharacterized lipoprotein syc1174_c-like (LOC107764031), mRNA
G4097_18024	107827558	LOC107827558	-10.2739	9.51539e-19	1.56304e-21	>XM_016654710.1 PREDICTED: Nicotiana tabacum uncharacterized LOC107827558 (LOC107827558), mRNA
G4097_61480	107800688	LOC107800688	-10.2713	6.70284e-11	4.21326e-13	>XM_016623912.1 PREDICTED: Nicotiana tabacum uncharacterized LOC107800688 (LOC107800688), mRNA
G4097_34635	107790792	LOC107790792	-10.2686	1.63411e-13	6.34619e-16	>XM_016612758.1 PREDICTED: Nicotiana tabacum DEAD-box ATP-dependent RNA helicase 28-like (LOC107790792), mRNA
G4097_50791	107807486	LOC107807486	-10.1906	8.35062e-09	7.35531e-11	>XM_016631897.1 PREDICTED: Nicotiana tabacum uncharacterized LOC107807486 (LOC107807486), mRNA
G4097_6176	107791086	LOC107791086	-10.1842	1.81594e-13	7.12504e-16	>XM_016613080.1 PREDICTED: Nicotiana tabacum BRCA1-A complex subunit BRE-like (LOC107791086), mRNA
G4097_41518	107821731	LOC107821731	-10.1727	6.41083e-14	2.32286e-16	>XM_016648181.1 PREDICTED: Nicotiana tabacum probable serine/threonine-protein kinase At4g35230 (LOC107821731), partial mRNA
G4097_6749	107812446	LOC107812446	-10.1709	1.01274e-12	4.4196e-15	>XM_016637546.1 PREDICTED: Nicotiana tabacum protein RCC2-like (LOC107812446), mRNA
G4097_18337	107827557	LOC107827557	-10.1671	9.59335e-13	4.16735e-15	>XM_016654709.1 PREDICTED: Nicotiana tabacum prostaglandin E synthase 2-like (LOC107827557), mRNA
G4097_61527	107772962	LOC107772962	-10.1358	4.93939e-12	2.54119e-14	>XM_016592419.1 PREDICTED: Nicotiana tabacum putative late blight resistance protein homolog R1B-11 (LOC107772962), mRNA
G4097_2447	107820078	LOC107820078	-10.134	5.65204e-14	2.03661e-16	>XM_016646295.1 PREDICTED: Nicotiana tabacum nicotinate-nucleotide pyrophosphorylase [carboxylating], chloroplastic-like (LOC107820078), mRNA
G4097_33287	107774795	LOC107774795	-10.0163	3.15342e-13	1.26253e-15	>XM_016594440.1 PREDICTED: Nicotiana tabacum WD repeat-containing protein DWA2-like (LOC107774795), transcript variant X1, mRNA
G4097_49914	107791088	LOC107791088	-9.95805	1.78858e-11	1.03475e-13	>XM_016613083.1 PREDICTED: Nicotiana tabacum uncharacterized LOC107791088 (LOC107791088), transcript variant X1, mRNA
G4097_68939	107821737	LOC107821737	-9.94365	3.92546e-13	1.61875e-15	>XM_016648186.1 PREDICTED: Nicotiana tabacum NADH dehydrogenase [ubiquinone] 1 beta subcomplex subunit 2-like (LOC107821737), mRNA
G4097_45573	107794218	LOC107794218	-9.93792	1.23597e-12	5.46801e-15	>XM_016616693.1 PREDICTED: Nicotiana tabacum uncharacterized LOC107794218 (LOC107794218), mRNA
G4097_3700	107820562	LOC107820562	-9.9281	3.52938e-13	1.43425e-15	>XM_016646863.1 PREDICTED: Nicotiana tabacum probable carboxylesterase 16 (LOC107820562), mRNA
G4097_50357	107816970	LOC107816970	-9.921	2.39838e-11	1.41155e-13	>XM_016642721.1 PREDICTED: Nicotiana tabacum uncharacterized LOC107816970 (LOC107816970), partial mRNA
G4097_34019	107812784	LOC107812784	-9.89989	3.92546e-13	1.61878e-15	>XM_016637954.1 PREDICTED: Nicotiana tabacum probable nucleoredoxin 2 (LOC107812784), mRNA
G4097_9697	107766109	LOC107766109	-9.89053	8.81261e-13	3.75763e-15	>XM_016584835.1 PREDICTED: Nicotiana tabacum uncharacterized LOC107766109 (LOC107766109), transcript variant X4, mRNA
G4097_47300	107768650	LOC107768650	-9.87723	2.58597e-39	6.21204e-43	>XM_016587774.1 PREDICTED: Nicotiana tabacum chlorophyll a-b binding protein of LHCII type 1-like (LOC107768650), transcript variant X1, mRNA
G4097_20206	107826302	LOC107826302	-9.81845	9.00214e-17	1.96427e-19	>XM_016653266.1 PREDICTED: Nicotiana tabacum selenium-binding protein 1-like (LOC107826302), mRNA
G4097_481	107780672	LOC107780672	-9.812	1.37616e-09	1.06062e-11	>XM_016601235.1 PREDICTED: Nicotiana tabacum probable 2-oxoglutarate-dependent dioxygenase At3g49630 (LOC107780672), transcript variant X1, mRNA
G4097_38784	107773122	LOC107773122	-9.77648	5.97911e-12	3.12397e-14	>XM_016592568.1 PREDICTED: Nicotiana tabacum uncharacterized LOC107773122 (LOC107773122), mRNA
G4097_510	107799077	LOC107799077	-9.76876	2.40969e-12	1.15772e-14	>XM_016622153.1 PREDICTED: Nicotiana tabacum serine/threonine protein phosphatase 2A 57 kDa regulatory subunit B' theta isoform-like (LOC107799077), transcript variant X1, mRNA
G4097_50671	107822784	LOC107822784	-9.72353	3.96329e-11	2.39603e-13	>XM_016649350.1 PREDICTED: Nicotiana tabacum ABC transporter C family member 8-like (LOC107822784), mRNA
G4097_36995	107807484	LOC107807484	-9.66834	5.41387e-08	5.40802e-10	>XM_016631894.1 PREDICTED: Nicotiana tabacum monosaccharide-sensing protein 2-like (LOC107807484), transcript variant X1, mRNA
G4097_6801	107828468	LOC107828468	-9.62706	5.0343e-10	3.63811e-12	>XM_016655786.1 PREDICTED: Nicotiana tabacum uncharacterized LOC107828468 (LOC107828468), mRNA
G4097_1508	107799092	LOC107799092	-9.62467	2.05413e-10	1.38987e-12	>XM_016622167.1 PREDICTED: Nicotiana tabacum AUGMIN subunit 6-like (LOC107799092), mRNA
G4097_30361	107776424	LOC107776424	-9.62315	4.70687e-12	2.39329e-14	>XM_016596318.1 PREDICTED: Nicotiana tabacum probable serine/threonine-protein kinase Cx32, chloroplastic (LOC107776424), transcript variant X1, mRNA
G4097_2473	107766449	LOC107766449	-9.62254	5.18651e-27	3.6339e-30	>XM_016585232.1 PREDICTED: Nicotiana tabacum protein SPA, chloroplastic (LOC107766449), mRNA
G4097_15729	107792924	LOC107792924	-9.56379	5.01137e-12	2.58825e-14	>XM_016615188.1 PREDICTED: Nicotiana tabacum uncharacterized LOC107792924 (LOC107792924), transcript variant X4, mRNA
G4097_35113	107784484	LOC107784484	-9.55425	6.91628e-12	3.65516e-14	>XM_016605625.1 PREDICTED: Nicotiana tabacum uncharacterized LOC107784484 (LOC107784484), transcript variant X3, mRNA
G4097_1711	107832719	LOC107832719	-9.53077	2.57795e-11	1.52345e-13	>XM_016660582.1 PREDICTED: Nicotiana tabacum calcium-dependent protein kinase 5-like (LOC107832719), mRNA
G4097_22946	107790803	LOC107790803	-9.51449	1.1123e-08	1.01312e-10	>XM_016612774.1 PREDICTED: Nicotiana tabacum uncharacterized LOC107790803 (LOC107790803), mRNA
G4097_20833	107812779	LOC107812779	-9.49333	0.000113579	1.86214e-06	>XM_016637949.1 PREDICTED: Nicotiana tabacum uncharacterized protein At1g76070-like (LOC107812779), mRNA
G4097_50479	107819054	LOC107819054	-9.48648	6.2084e-10	4.54873e-12	>XM_016645128.1 PREDICTED: Nicotiana tabacum uncharacterized LOC107819054 (LOC107819054), mRNA
G4097_51454	107799274	LOC107799274	-9.41208	7.76932e-11	4.96139e-13	>XM_016622366.1 PREDICTED: Nicotiana tabacum uncharacterized LOC107799274 (LOC107799274), mRNA
G4097_36418	107805554	LOC107805554	-9.39054	3.91433e-07	4.34546e-09	>XM_016629615.1 PREDICTED: Nicotiana tabacum metal tolerance protein 9-like (LOC107805554), mRNA
G4097_34218	107767672	LOC107767672	-9.38085	2.10952e-11	1.2331e-13	>XM_016586749.1 PREDICTED: Nicotiana tabacum uncharacterized LOC107767672 (LOC107767672), mRNA
G4097_44105	107812792	LOC107812792	-9.36075	1.36407e-11	7.72774e-14	>XM_016637962.1 PREDICTED: Nicotiana tabacum uncharacterized LOC107812792 (LOC107812792), mRNA
G4097_10379	107772029	LOC107772029	-9.35782	2.66271e-08	2.56388e-10	>XR_001644964.1 PREDICTED: Nicotiana tabacum ATP-dependent DNA helicase PIF1-like (LOC107772029), transcript variant X2, misc_RNA
G4097_31580	107790580	LOC107790580	-9.26844	2.39073e-11	1.40226e-13	>XM_016612531.1 PREDICTED: Nicotiana tabacum AP-2 complex subunit sigma (LOC107790580), transcript variant X2, mRNA
G4097_20712	107782694	LOC107782694	-9.26667	3.71633e-10	2.59639e-12	>XM_016603624.1 PREDICTED: Nicotiana tabacum disease resistance protein RPP13-like (LOC107782694), partial mRNA
G4097_67425	107826810	LOC107826810	-9.26301	3.10667e-09	2.51872e-11	>XM_016653843.1 PREDICTED: Nicotiana tabacum uncharacterized LOC107826810 (LOC107826810), mRNA
G4097_54672	107812143	LOC107812143	-9.20559	1.07902e-08	9.74173e-11	>XM_016637177.1 PREDICTED: Nicotiana tabacum U-box domain-containing protein 30-like (LOC107812143), mRNA
G4097_40419	107780206	LOC107780206	-9.19335	2.54097e-07	2.75694e-09	>XM_016600742.1 PREDICTED: Nicotiana tabacum F-box protein SKIP23-like (LOC107780206), mRNA
G4097_45195	107831132	LOC107831132	-9.17893	9.58084e-13	4.13764e-15	>XM_016658861.1 PREDICTED: Nicotiana tabacum uncharacterized mitochondrial protein AtMg00810-like (LOC107831132), mRNA
G4097_2124	107826980	LOC107826980	-9.13245	1.24997e-09	9.55855e-12	>XM_016654024.1 PREDICTED: Nicotiana tabacum uncharacterized LOC107826980 (LOC107826980), transcript variant X1, mRNA
G4097_56016	107812787	LOC107812787	-9.12367	5.20007e-09	4.40188e-11	>XM_016637956.1 PREDICTED: Nicotiana tabacum RNA pseudouridine synthase 2, chloroplastic-like (LOC107812787), mRNA
G4097_44179	107812790	LOC107812790	-9.1144	1.23732e-10	8.17381e-13	>XM_016637960.1 PREDICTED: Nicotiana tabacum pentatricopeptide repeat-containing protein At1g20300, mitochondrial-like (LOC107812790), mRNA
G4097_37281	107764030	LOC107764030	-9.10967	9.80965e-11	6.34287e-13	>XM_016582559.1 PREDICTED: Nicotiana tabacum uncharacterized LOC107764030 (LOC107764030), mRNA
G4097_54002	107802988	LOC107802988	-9.10713	2.8053e-10	1.91498e-12	>XM_016626579.1 PREDICTED: Nicotiana tabacum uncharacterized protein At5g01610-like (LOC107802988), mRNA
G4097_7794	107786262	LOC107786262	-9.09469	0.268045	0.0199502	>XM_016607710.1 PREDICTED: Nicotiana tabacum B-box zinc finger protein 21-like (LOC107786262), mRNA
G4097_33744	107813108	LOC107813108	-9.07787	8.73655e-09	7.73023e-11	>XM_016638321.1 PREDICTED: Nicotiana tabacum uncharacterized LOC107813108 (LOC107813108), mRNA
G4097_47419	107795460	LOC107795460	-9.03747	1.36183e-12	6.1339e-15	>XM_016618104.1 PREDICTED: Nicotiana tabacum RNA polymerase I-specific transcription initiation factor RRN3-like (LOC107795460), mRNA
G4097_38895	107792539	LOC107792539	-9.01498	1.67032e-10	1.12014e-12	>XM_016614760.1 PREDICTED: Nicotiana tabacum mechanosensitive ion channel protein 6-like (LOC107792539), mRNA
G4097_20870	107819219	LOC107819219	-8.99823	3.16269e-10	2.20326e-12	>XM_016645306.1 PREDICTED: Nicotiana tabacum uncharacterized LOC107819219 (LOC107819219), mRNA
G4097_23707	107773942	LOC107773942	-8.99823	3.16269e-10	2.20326e-12	>XM_016593374.1 PREDICTED: Nicotiana tabacum uncharacterized LOC107773942 (LOC107773942), mRNA
G4097_10660	107781512	LOC107781512	-8.99594	1.00657e-05	1.36214e-07	>XM_016602225.1 PREDICTED: Nicotiana tabacum uncharacterized LOC107781512 (LOC107781512), transcript variant X1, mRNA
G4097_32458	107759822	LOC107759822	-8.94451	1.12607e-09	8.47581e-12	>XM_016577836.1 PREDICTED: Nicotiana tabacum uncharacterized protein DDB_G0283697-like (LOC107759822), mRNA
G4097_22814	107774149	LOC107774149	-8.94451	4.87458e-09	4.07891e-11	>XM_016593628.1 PREDICTED: Nicotiana tabacum pollen-specific leucine-rich repeat extensin-like protein 3 (LOC107774149), mRNA
G4097_13965	107773603	LOC107773603	-8.93674	4.07497e-10	2.89589e-12	>XM_016593005.1 PREDICTED: Nicotiana tabacum uncharacterized LOC107773603 (LOC107773603), mRNA
G4097_33638	107761421	LOC107761421	-8.91166	4.0111e-10	2.84247e-12	>XM_016579644.1 PREDICTED: Nicotiana tabacum uncharacterized LOC107761421 (LOC107761421), mRNA
G4097_42732	107812789	LOC107812789	-8.90942	8.42182e-10	6.23789e-12	>XM_016637959.1 PREDICTED: Nicotiana tabacum phospholipase D delta-like (LOC107812789), mRNA
G4097_22486	107816794	LOC107816794	-8.90712	5.57386e-06	7.18575e-08	>XM_016642544.1 PREDICTED: Nicotiana tabacum xyloglucan endotransglucosylase/hydrolase 2-like (LOC107816794), mRNA
G4097_49229	107804781	LOC107804781	-8.85497	3.52496e-14	1.22782e-16	>XM_016628714.1 PREDICTED: Nicotiana tabacum F-box protein SKIP14-like (LOC107804781), mRNA
G4097_26835	107800478	LOC107800478	-8.83136	9.10511e-05	1.46727e-06	>XM_016623653.1 PREDICTED: Nicotiana tabacum dnaJ homolog subfamily B member 8-like (LOC107800478), transcript variant X1, mRNA
G4097_30803	107815165	LOC107815165	-8.81283	5.34492e-09	4.54737e-11	>XM_016640680.1 PREDICTED: Nicotiana tabacum uncharacterized protein At1g66480-like (LOC107815165), mRNA
G4097_41020	107787211	LOC107787211	-8.79109	8.54694e-06	1.14121e-07	>XM_016608749.1 PREDICTED: Nicotiana tabacum UPF0481 protein At3g47200-like (LOC107787211), mRNA
G4097_9400	107784640	LOC107784640	-8.75618	2.14819e-07	2.30498e-09	>XM_016605797.1 PREDICTED: Nicotiana tabacum E3 ubiquitin-protein ligase ATL23-like (LOC107784640), mRNA
G4097_33186	107812780	LOC107812780	-8.75561	1.85019e-09	1.45929e-11	>XM_016637950.1 PREDICTED: Nicotiana tabacum tetracycline resistance protein, class A-like (LOC107812780), mRNA
G4097_51624	107763959	LOC107763959	-8.75318	5.28441e-10	3.8506e-12	>XM_016582470.1 PREDICTED: Nicotiana tabacum uncharacterized LOC107763959 (LOC107763959), mRNA
G4097_14130	107824048	LOC107824048	-8.7481	1.12646e-09	8.50135e-12	>XM_016650765.1 PREDICTED: Nicotiana tabacum uncharacterized LOC107824048 (LOC107824048), mRNA
G4097_5687	107764541	LOC107764541	-8.64069	1.85019e-09	1.45256e-11	>XM_016583131.1 PREDICTED: Nicotiana tabacum uncharacterized LOC107764541 (LOC107764541), mRNA
G4097_31533	107800513	LOC107800513	-8.63211	4.41188e-09	3.64757e-11	>XM_016623699.1 PREDICTED: Nicotiana tabacum peptide-N4-(N-acetyl-beta-glucosaminyl)asparagine amidase A-like (LOC107800513), mRNA
G4097_37821	107761296	LOC107761296	-8.54382	1.00092e-08	8.97652e-11	>XM_016579520.1 PREDICTED: Nicotiana tabacum DNA cross-link repair 1 protein-like (LOC107761296), transcript variant X1, mRNA
G4097_27639	107830763	LOC107830763	-8.50931	8.33688e-09	7.32652e-11	>XM_016658404.1 PREDICTED: Nicotiana tabacum uncharacterized LOC107830763 (LOC107830763), mRNA
G4097_13203	107788299	LOC107788299	-8.50747	1.26126e-11	7.06954e-14	>XM_016609973.1 PREDICTED: Nicotiana tabacum uncharacterized LOC107788299 (LOC107788299), mRNA
G4097_8984	107790391	LOC107790391	-8.503	1.81795e-08	1.70681e-10	>XM_016612315.1 PREDICTED: Nicotiana tabacum uncharacterized mitochondrial protein AtMg00810-like (LOC107790391), mRNA
G4097_48864	107828698	LOC107828698	-8.46877	7.63363e-09	6.66265e-11	>XM_016656064.1 PREDICTED: Nicotiana tabacum uncharacterized LOC107828698 (LOC107828698), mRNA
G4097_9218	107827010	LOC107827010	-8.43366	0.353361	0.0309175	>XM_016654062.1 PREDICTED: Nicotiana tabacum uncharacterized LOC107827010 (LOC107827010), mRNA
G4097_42015	107828501	LOC107828501	-8.42745	1.62435e-11	9.33237e-14	>XM_016655835.1 PREDICTED: Nicotiana tabacum alpha-1,3/1,6-mannosyltransferase ALG2-like (LOC107828501), transcript variant X1, mRNA
G4097_28154	107764441	LOC107764441	-8.4056	1.66502e-05	2.35318e-07	>XM_016583003.1 PREDICTED: Nicotiana tabacum uncharacterized LOC107764441 (LOC107764441), transcript variant X1, mRNA
G4097_23702	107790106	LOC107790106	-8.40369	4.0196e-09	3.29106e-11	>XM_016612011.1 PREDICTED: Nicotiana tabacum ribosome biogenesis regulatory protein homolog (LOC107790106), mRNA
G4097_7201	107799828	LOC107799828	-8.38422	1.80397e-08	1.68284e-10	>XM_016622972.1 PREDICTED: Nicotiana tabacum 26S proteasome non-ATPase regulatory subunit 10-like (LOC107799828), transcript variant X1, mRNA
G4097_67889	107764542	LOC107764542	-8.36974	1.61983e-08	1.4981e-10	>XM_016583132.1 PREDICTED: Nicotiana tabacum uncharacterized mitochondrial protein AtMg00810-like (LOC107764542), mRNA
G4097_67046	107825447	LOC107825447	-8.3371	7.18891e-07	8.27486e-09	>XM_016652318.1 PREDICTED: Nicotiana tabacum uncharacterized LOC107825447 (LOC107825447), mRNA
G4097_7538	107777623	LOC107777623	-8.32756	6.16659e-19	9.75219e-22	>XM_016597684.1 PREDICTED: Nicotiana tabacum filament-like plant protein 4 (LOC107777623), transcript variant X4, mRNA
G4097_31180	107812921	LOC107812921	-8.31995	1.20841e-07	1.27e-09	>XM_016638105.1 PREDICTED: Nicotiana tabacum 40S ribosomal protein S5-like (LOC107812921), mRNA
G4097_42111	107810482	LOC107810482	-8.28321	2.25789e-07	2.43625e-09	>XM_016635271.1 PREDICTED: Nicotiana tabacum rho GTPase-activating protein gacQ-like (LOC107810482), mRNA
G4097_11727	107784176	LOC107784176	-8.25306	4.80993e-12	2.45532e-14	>XM_016605260.1 PREDICTED: Nicotiana tabacum protein GDAP2 homolog (LOC107784176), transcript variant X1, mRNA
G4097_37897	107827555	LOC107827555	-8.23754	2.55424e-07	2.77645e-09	>XM_016654706.1 PREDICTED: Nicotiana tabacum GDSL esterase/lipase EXL3-like (LOC107827555), mRNA
G4097_26265	107824179	LOC107824179	-8.22373	1.77338e-07	1.89216e-09	>XM_016650923.1 PREDICTED: Nicotiana tabacum uncharacterized LOC107824179 (LOC107824179), transcript variant X1, mRNA
G4097_4403	107790579	LOC107790579	-8.19391	5.49973e-11	3.40197e-13	>XM_016612528.1 PREDICTED: Nicotiana tabacum uncharacterized LOC107790579 (LOC107790579), transcript variant X4, mRNA
G4097_65497	107792540	LOC107792540	-8.19004	1.72908e-08	1.60953e-10	>XM_016614761.1 PREDICTED: Nicotiana tabacum ganglioside-induced differentiation-associated protein 2-like (LOC107792540), mRNA
G4097_5925	107818570	LOC107818570	-8.14286	1.68574e-07	1.79528e-09	>XM_016644609.1 PREDICTED: Nicotiana tabacum expansin-A6-like (LOC107818570), mRNA
G4097_20276	107780203	LOC107780203	-8.13661	1.0889e-07	1.13786e-09	>XM_016600737.1 PREDICTED: Nicotiana tabacum rop guanine nucleotide exchange factor 1-like (LOC107780203), mRNA
G4097_58744	107764029	LOC107764029	-8.09497	1.32206e-13	5.08139e-16	>XM_016582558.1 PREDICTED: Nicotiana tabacum chaperone protein dnaJ 11, chloroplastic-like (LOC107764029), mRNA
G4097_67793	107766892	LOC107766892	-8.06895	5.59556e-08	5.62311e-10	>XM_016585781.1 PREDICTED: Nicotiana tabacum polyubiquitin 11-like (LOC107766892), mRNA
G4097_15468	107777335	LOC107777335	-8.06557	6.34321e-06	8.25377e-08	>XM_016597331.1 PREDICTED: Nicotiana tabacum uncharacterized LOC107777335 (LOC107777335), partial mRNA
G4097_8897	107795459	LOC107795459	-8.05689	2.25087e-07	2.42417e-09	>XM_016618103.1 PREDICTED: Nicotiana tabacum pre-rRNA-processing protein TSR1 homolog (LOC107795459), mRNA
G4097_41376	107759995	LOC107759995	-8.03517	1.017e-06	1.19709e-08	>XM_016578014.1 PREDICTED: Nicotiana tabacum crocetin glucosyltransferase, chloroplastic-like (LOC107759995), transcript variant X1, mRNA
G4097_29924	107828402	LOC107828402	-8.01965	4.15617e-06	5.2832e-08	>XM_016655695.1 PREDICTED: Nicotiana tabacum uncharacterized LOC107828402 (LOC107828402), mRNA
G4097_4262	107766579	LOC107766579	-7.97767	6.63331e-07	7.62205e-09	>XM_016585378.1 PREDICTED: Nicotiana tabacum floral homeotic protein PMADS 1-like (LOC107766579), mRNA
G4097_9626	107766446	LOC107766446	-7.97051	0.000831037	1.65196e-05	>XM_016585228.1 PREDICTED: Nicotiana tabacum tRNA (adenine(58)-N(1))-methyltransferase non-catalytic subunit trm6-like (LOC107766446), transcript variant X2, mRNA
G4097_6694	107805108	LOC107805108	-7.94982	2.02683e-10	1.36734e-12	>XM_016629099.1 PREDICTED: Nicotiana tabacum pentatricopeptide repeat-containing protein At3g14580, mitochondrial-like (LOC107805108), mRNA
G4097_38544	107807457	LOC107807457	-7.92942	1.33695e-07	1.40776e-09	>XM_016631853.1 PREDICTED: Nicotiana tabacum auxin response factor 5-like (LOC107807457), transcript variant X4, mRNA
G4097_3002	107829720	LOC107829720	-7.90725	2.03049e-06	2.47948e-08	>XM_016657186.1 PREDICTED: Nicotiana tabacum alpha-1,3-mannosyl-glycoprotein 2-beta-N-acetylglucosaminyltransferase-like (LOC107829720), mRNA
G4097_29210	107763936	LOC107763936	-7.9014	8.31116e-07	9.63318e-09	>XM_016582446.1 PREDICTED: Nicotiana tabacum pentatricopeptide repeat-containing protein At1g76280-like (LOC107763936), transcript variant X1, mRNA
G4097_65367	107788057	LOC107788057	-7.88777	0.0114082	0.000328402	>XM_016609708.1 PREDICTED: Nicotiana tabacum uncharacterized protein At4g04775-like (LOC107788057), mRNA
G4097_53520	107830905	LOC107830905	-7.88741	8.47761e-06	1.12856e-07	>XM_016658589.1 PREDICTED: Nicotiana tabacum mitotic spindle checkpoint protein BUBR1-like (LOC107830905), transcript variant X1, mRNA
G4097_43890	107793842	LOC107793842	-7.88258	1.52778e-07	1.624e-09	>XM_016616289.1 PREDICTED: Nicotiana tabacum uncharacterized LOC107793842 (LOC107793842), transcript variant X4, mRNA
G4097_4426	107800221	LOC107800221	-7.84889	2.59425e-06	3.19386e-08	>XM_016623371.1 PREDICTED: Nicotiana tabacum alpha-1,3-mannosyl-glycoprotein 2-beta-N-acetylglucosaminyltransferase-like (LOC107800221), mRNA
G4097_53737	107777272	LOC107777272	-7.83903	2.44656e-07	2.64472e-09	>XM_016597268.1 PREDICTED: Nicotiana tabacum 60S ribosomal protein L22-3-like (LOC107777272), mRNA
G4097_29629	107822153	LOC107822153	-7.82563	3.50951e-06	4.3839e-08	>XM_016648657.1 PREDICTED: Nicotiana tabacum uncharacterized LOC107822153 (LOC107822153), mRNA
G4097_4090	107788606	LOC107788606	-7.82388	1.2101e-17	2.32553e-20	>XM_016610294.1 PREDICTED: Nicotiana tabacum uncharacterized LOC107788606 (LOC107788606), transcript variant X2, mRNA
G4097_15519	107767981	LOC107767981	-7.74121	1.7877e-06	2.1651e-08	>XM_016587082.1 PREDICTED: Nicotiana tabacum uncharacterized LOC107767981 (LOC107767981), mRNA
G4097_13476	107818721	LOC107818721	-7.73237	3.9581e-10	2.797e-12	>XM_016644768.1 PREDICTED: Nicotiana tabacum TMV resistance protein N-like (LOC107818721), transcript variant X2, mRNA
G4097_18757	107802966	LOC107802966	-7.72773	9.25056e-05	1.49627e-06	>XM_016626553.1 PREDICTED: Nicotiana tabacum cysteine proteinase inhibitor B-like (LOC107802966), mRNA
G4097_5273	107821344	LOC107821344	-7.72736	1.74577e-05	2.48476e-07	>XR_001656113.1 PREDICTED: Nicotiana tabacum uncharacterized LOC107821344 (LOC107821344), transcript variant X2, misc_RNA
G4097_48482	107812445	LOC107812445	-7.70448	1.70942e-09	1.33458e-11	>XM_016637545.1 PREDICTED: Nicotiana tabacum transcription factor RF2a-like (LOC107812445), transcript variant X2, mRNA
G4097_49515	107764803	LOC107764803	-7.69358	3.82889e-07	4.23866e-09	>XM_016583402.1 PREDICTED: Nicotiana tabacum probable serine/threonine-protein kinase At4g35230 (LOC107764803), partial mRNA
G4097_16489	107825532	LOC107825532	-7.63475	0.0093596	0.000260249	>XM_016652408.1 PREDICTED: Nicotiana tabacum multiprotein-bridging factor 1c-like (LOC107825532), mRNA
G4097_68241	107763306	LOC107763306	-7.63293	1.39318e-05	1.93831e-07	>XM_016581785.1 PREDICTED: Nicotiana tabacum DNA damage-binding protein 1-like (LOC107763306), mRNA
G4097_31477	107803711	LOC107803711	-7.62615	1.7907e-05	2.56306e-07	>XM_016627476.1 PREDICTED: Nicotiana tabacum uncharacterized LOC107803711 (LOC107803711), mRNA
G4097_57830	107825336	LOC107825336	-7.61764	6.03786e-06	7.83227e-08	>XM_016652183.1 PREDICTED: Nicotiana tabacum snakin-2-like (LOC107825336), mRNA
G4097_46190	107773975	LOC107773975	-7.58517	1.77006e-06	2.13666e-08	>XM_016593416.1 PREDICTED: Nicotiana tabacum agamous-like MADS-box protein AGL27 (LOC107773975), mRNA
G4097_16802	107813180	LOC107813180	-7.55474	5.28396e-06	6.78028e-08	>XM_016638409.1 PREDICTED: Nicotiana tabacum pentatricopeptide repeat-containing protein At1g77170-like (LOC107813180), mRNA
G4097_55565	107826301	LOC107826301	-7.53559	0.000116468	1.91416e-06	>XM_016653265.1 PREDICTED: Nicotiana tabacum disease resistance protein TAO1-like (LOC107826301), mRNA
G4097_28014	107828311	LOC107828311	-7.52608	5.87667e-05	9.12899e-07	>XM_016655588.1 PREDICTED: Nicotiana tabacum 14 kDa proline-rich protein DC2.15-like (LOC107828311), mRNA
G4097_47614	107760451	LOC107760451	-7.52529	0.000279632	4.91485e-06	>XM_016578500.1 PREDICTED: Nicotiana tabacum CDT1-like protein a, chloroplastic (LOC107760451), mRNA
G4097_57251	107774964	LOC107774964	-7.50049	9.81565e-06	1.32044e-07	>XM_016594628.1 PREDICTED: Nicotiana tabacum cytochrome c-like (LOC107774964), mRNA
G4097_58447	107820218	LOC107820218	-7.48705	1.48216e-06	1.7832e-08	>XM_016646459.1 PREDICTED: Nicotiana tabacum uncharacterized mitochondrial protein AtMg00810-like (LOC107820218), mRNA
G4097_43097	107815164	LOC107815164	-7.47647	2.274e-05	3.31084e-07	>XM_016640679.1 PREDICTED: Nicotiana tabacum uncharacterized protein At1g66480-like (LOC107815164), mRNA
G4097_53201	107768726	LOC107768726	-7.46774	2.2627e-06	2.77663e-08	>XM_016587871.1 PREDICTED: Nicotiana tabacum pollen-specific leucine-rich repeat extensin-like protein 3 (LOC107768726), partial mRNA
G4097_41877	107810987	LOC107810987	-7.46393	6.45744e-07	7.39412e-09	>XM_016635821.1 PREDICTED: Nicotiana tabacum probable pre-mRNA-splicing factor ATP-dependent RNA helicase DEAH9 (LOC107810987), transcript variant X2, mRNA
G4097_43799	107810199	LOC107810199	-7.44498	0.504584	0.0568078	>XM_016634948.1 PREDICTED: Nicotiana tabacum probable polyol transporter 6 (LOC107810199), mRNA
G4097_19574	107762537	LOC107762537	-7.43974	2.03559e-06	2.48978e-08	>XM_016580904.1 PREDICTED: Nicotiana tabacum uncharacterized LOC107762537 (LOC107762537), transcript variant X3, mRNA
G4097_12507	107806147	LOC107806147	-7.39294	5.3128e-05	8.18924e-07	>XM_016630286.1 PREDICTED: Nicotiana tabacum prolyl endopeptidase-like (LOC107806147), transcript variant X1, mRNA
G4097_31081	107764783	LOC107764783	-7.3816	2.26239e-08	2.16484e-10	>XM_016583381.1 PREDICTED: Nicotiana tabacum glycine-rich cell wall structural protein-like (LOC107764783), mRNA
G4097_8505	107794819	LOC107794819	-7.3692	1.00875e-05	1.36711e-07	>XM_016617351.1 PREDICTED: Nicotiana tabacum uncharacterized mitochondrial protein AtMg00810-like (LOC107794819), mRNA
G4097_55462	107805592	LOC107805592	-7.35608	6.939e-06	9.08457e-08	>XM_016629660.1 PREDICTED: Nicotiana tabacum histone H1-I-like (LOC107805592), mRNA
G4097_45694	107806915	LOC107806915	-7.3423	4.10326e-05	6.20162e-07	>XM_016631191.1 PREDICTED: Nicotiana tabacum heavy metal-associated isoprenylated plant protein 20-like (LOC107806915), mRNA
G4097_20708	107810631	LOC107810631	-7.33713	1.36259e-06	1.62594e-08	>XM_016635424.1 PREDICTED: Nicotiana tabacum uncharacterized LOC107810631 (LOC107810631), mRNA
G4097_13517	107825993	LOC107825993	-7.3151	3.55631e-06	4.44948e-08	>XM_016652920.1 PREDICTED: Nicotiana tabacum uncharacterized LOC107825993 (LOC107825993), mRNA
G4097_39348	107795642	LOC107795642	-7.31367	5.03219e-14	1.77296e-16	>XM_016618310.1 PREDICTED: Nicotiana tabacum polyribonucleotide nucleotidyltransferase 1, chloroplastic-like (LOC107795642), mRNA
G4097_67264	107807481	LOC107807481	-7.3075	3.72039e-06	4.6924e-08	>XM_016631891.1 PREDICTED: Nicotiana tabacum mitochondrial phosphate carrier protein 1, mitochondrial-like (LOC107807481), mRNA
G4097_22716	107816048	LOC107816048	-7.27136	6.60646e-08	6.69912e-10	>XM_016641722.1 PREDICTED: Nicotiana tabacum uncharacterized LOC107816048 (LOC107816048), mRNA
G4097_7492	107791202	LOC107791202	-7.26296	2.14466e-05	3.09974e-07	>XM_016613220.1 PREDICTED: Nicotiana tabacum uncharacterized mitochondrial protein AtMg00810-like (LOC107791202), mRNA
G4097_30089	107769053	LOC107769053	-7.232	0.0396272	0.00150441	>XM_016588227.1 PREDICTED: Nicotiana tabacum (R)-specific enoyl-CoA hydratase-like (LOC107769053), mRNA
G4097_5488	107787297	LOC107787297	-7.2167	1.28165e-05	1.77544e-07	>XM_016608848.1 PREDICTED: Nicotiana tabacum uncharacterized LOC107787297 (LOC107787297), mRNA
G4097_16510	107824564	LOC107824564	-7.2084	1.38602e-05	1.92556e-07	>XM_016651364.1 PREDICTED: Nicotiana tabacum uncharacterized LOC107824564 (LOC107824564), mRNA
G4097_51941	107805510	LOC107805510	-7.14358	2.25896e-06	2.76751e-08	>XM_016629881.1 PREDICTED: Nicotiana tabacum putative late blight resistance protein homolog R1B-12 (LOC107805510), mRNA
G4097_55610	107821144	LOC107821144	-7.1272	0.00120597	2.53729e-05	>XM_016647552.1 PREDICTED: Nicotiana tabacum uncharacterized LOC107821144 (LOC107821144), mRNA
G4097_68948	107831638	LOC107831638	-7.10921	0.000197486	3.38407e-06	>XM_016659418.1 PREDICTED: Nicotiana tabacum serine/arginine-rich splicing factor SR34A-like (LOC107831638), partial mRNA
G4097_636	107826610	LOC107826610	-7.09082	1.65012e-05	2.32881e-07	>XM_016653611.1 PREDICTED: Nicotiana tabacum replication protein A 70 kDa DNA-binding subunit A-like (LOC107826610), transcript variant X3, mRNA
G4097_35740	107773666	LOC107773666	-7.07711	0.0720989	0.00318971	>XM_016593072.1 PREDICTED: Nicotiana tabacum sugar transporter ERD6-like 6 (LOC107773666), mRNA
G4097_42428	107784312	LOC107784312	-7.0519	5.31064e-05	8.16621e-07	>XM_016605423.1 PREDICTED: Nicotiana tabacum uncharacterized LOC107784312 (LOC107784312), mRNA
G4097_47441	107781404	LOC107781404	-7.04349	3.32908e-06	4.14519e-08	>XM_016602102.1 PREDICTED: Nicotiana tabacum disease resistance protein TAO1-like (LOC107781404), mRNA
G4097_15214	107808570	LOC107808570	-7.02644	0.00014331	2.40122e-06	>XM_016633098.1 PREDICTED: Nicotiana tabacum uncharacterized LOC107808570 (LOC107808570), mRNA
G4097_36349	107787171	LOC107787171	-6.98716	0.000112263	1.83606e-06	>XM_016608705.1 PREDICTED: Nicotiana tabacum uncharacterized LOC107787171 (LOC107787171), mRNA
G4097_67847	107811998	LOC107811998	-6.96381	7.92205e-05	1.26235e-06	>XM_016637002.1 PREDICTED: Nicotiana tabacum pentatricopeptide repeat-containing protein At5g18390, mitochondrial-like (LOC107811998), mRNA
G4097_21596	107782994	LOC107782994	-6.94355	0.0530689	0.00216295	>XM_016604267.1 PREDICTED: Nicotiana tabacum protein PSY1-like (LOC107782994), mRNA
G4097_35736	107807788	LOC107807788	-6.91443	6.45627e-06	8.4138e-08	>XM_016632227.1 PREDICTED: Nicotiana tabacum crocetin glucosyltransferase, chloroplastic-like (LOC107807788), transcript variant X1, mRNA
G4097_23395	107794428	LOC107794428	-6.91251	0.00210042	4.7429e-05	>XM_016616914.1 PREDICTED: Nicotiana tabacum uncharacterized LOC107794428 (LOC107794428), mRNA
G4097_46663	107768881	LOC107768881	-6.90563	0.061238	0.00259888	>XM_016588045.1 PREDICTED: Nicotiana tabacum 1-aminocyclopropane-1-carboxylate synthase 3-like (LOC107768881), mRNA
G4097_24343	107792036	LOC107792036	-6.89894	0.00564576	0.000145343	>XM_016614211.1 PREDICTED: Nicotiana tabacum 1-aminocyclopropane-1-carboxylate synthase 3 (LOC107792036), mRNA
G4097_23282	107765932	LOC107765932	-6.89156	5.43789e-06	6.99957e-08	>XM_016584631.1 PREDICTED: Nicotiana tabacum glycine-rich protein-like (LOC107765932), mRNA
G4097_13774	107807796	LOC107807796	-6.87139	0.00679773	0.000180902	>XM_016632231.1 PREDICTED: Nicotiana tabacum uncharacterized LOC107807796 (LOC107807796), mRNA
G4097_14419	107774628	LOC107774628	-6.86588	7.31508e-14	2.70907e-16	>XM_016594220.1 PREDICTED: Nicotiana tabacum uncharacterized LOC107774628 (LOC107774628), transcript variant X1, mRNA
G4097_29729	107802668	LOC107802668	-6.86417	1.88558e-08	1.78541e-10	>XM_016626207.1 PREDICTED: Nicotiana tabacum uncharacterized LOC107802668 (LOC107802668), mRNA
G4097_10399	107828428	LOC107828428	-6.8233	0.000468497	8.70331e-06	>XM_016655727.1 PREDICTED: Nicotiana tabacum protein trichome birefringence-like 42 (LOC107828428), mRNA
G4097_9857	107790581	LOC107790581	-6.81997	1.15734e-12	5.097e-15	>XM_016612532.1 PREDICTED: Nicotiana tabacum hexokinase-2, chloroplastic (LOC107790581), mRNA
G4097_35439	107806683	LOC107806683	-6.8177	5.83916e-05	9.04734e-07	>XM_016630888.1 PREDICTED: Nicotiana tabacum uncharacterized LOC107806683 (LOC107806683), mRNA
G4097_10198	107765915	LOC107765915	-6.81126	0.00266527	6.18912e-05	>XM_016584616.1 PREDICTED: Nicotiana tabacum uncharacterized LOC107765915 (LOC107765915), mRNA
G4097_58166	107807482	LOC107807482	-6.80608	0.000287212	5.07684e-06	>XM_016631892.1 PREDICTED: Nicotiana tabacum glutamate receptor 3.2-like (LOC107807482), mRNA
G4097_59449	107783990	LOC107783990	-6.77629	0.000480363	8.95259e-06	>XM_016605032.1 PREDICTED: Nicotiana tabacum protein LYK5-like (LOC107783990), mRNA
G4097_16388	107798269	LOC107798269	-6.75952	7.2305e-05	1.14202e-06	>XM_016621244.1 PREDICTED: Nicotiana tabacum uncharacterized LOC107798269 (LOC107798269), transcript variant X5, mRNA
G4097_56779	107816731	LOC107816731	-6.74597	0.00131169	2.79121e-05	>XM_016642472.1 PREDICTED: Nicotiana tabacum uncharacterized LOC107816731 (LOC107816731), mRNA
G4097_17419	107761984	LOC107761984	-6.74295	2.44161e-09	1.95998e-11	>XM_016580287.1 PREDICTED: Nicotiana tabacum agamous-like MADS-box protein AGL27 (LOC107761984), transcript variant X2, mRNA
G4097_28472	107779436	LOC107779436	-6.74214	0.00463618	0.000116453	>XM_016599871.1 PREDICTED: Nicotiana tabacum single myb histone 5-like (LOC107779436), transcript variant X1, mRNA
G4097_63252	107804376	LOC107804376	-6.71708	0.000312733	5.60307e-06	>XM_016628264.1 PREDICTED: Nicotiana tabacum uncharacterized LOC107804376 (LOC107804376), mRNA
G4097_63903	107793288	LOC107793288	-6.66012	7.61237e-11	4.84593e-13	>XM_016615617.1 PREDICTED: Nicotiana tabacum acidic mammalian chitinase-like (LOC107793288), mRNA
G4097_17937	107788767	LOC107788767	-6.65772	0.000538227	1.01495e-05	>XM_016610476.1 PREDICTED: Nicotiana tabacum uncharacterized LOC107788767 (LOC107788767), mRNA
G4097_34109	107783129	LOC107783129	-6.64695	0.00306753	7.27061e-05	>XR_001647391.1 PREDICTED: Nicotiana tabacum uncharacterized LOC107783129 (LOC107783129), transcript variant X2, misc_RNA
G4097_21038	107765687	LOC107765687	-6.62251	3.09708e-10	2.13895e-12	>XM_016584356.1 PREDICTED: Nicotiana tabacum uncharacterized LOC107765687 (LOC107765687), transcript variant X2, mRNA
G4097_43006	107822859	LOC107822859	-6.61659	0.00028166	4.96179e-06	>XM_016649433.1 PREDICTED: Nicotiana tabacum uncharacterized LOC107822859 (LOC107822859), transcript variant X1, mRNA
G4097_25783	107815742	LOC107815742	-6.60813	0.0383542	0.00144498	>XM_016641374.1 PREDICTED: Nicotiana tabacum uncharacterized LOC107815742 (LOC107815742), partial mRNA
G4097_20865	107761614	LOC107761614	-6.59411	0.000298343	5.30944e-06	>XM_016579888.1 PREDICTED: Nicotiana tabacum uncharacterized mitochondrial protein AtMg00810-like (LOC107761614), mRNA
G4097_30743	107825117	LOC107825117	-6.5779	1.33323e-09	1.0222e-11	>XM_016651956.1 PREDICTED: Nicotiana tabacum LRR receptor-like serine/threonine-protein kinase FLS2 (LOC107825117), mRNA
G4097_30648	107812781	LOC107812781	-6.54873	0.00180665	3.97828e-05	>XM_016637951.1 PREDICTED: Nicotiana tabacum calcium-dependent protein kinase 29-like (LOC107812781), mRNA
G4097_63567	107773516	LOC107773516	-6.5471	0.00207684	4.66889e-05	>XM_016592925.1 PREDICTED: Nicotiana tabacum uncharacterized LOC107773516 (LOC107773516), mRNA
G4097_66980	107805453	LOC107805453	-6.54335	0.0141343	0.000421866	>XM_016629503.1 PREDICTED: Nicotiana tabacum ATP-dependent DNA helicase PIF1-like (LOC107805453), partial mRNA
G4097_13587	107778122	LOC107778122	-6.53659	0.000370945	6.75837e-06	>XR_001646333.1 PREDICTED: Nicotiana tabacum uncharacterized LOC107778122 (LOC107778122), transcript variant X5, misc_RNA
G4097_68234	107778134	LOC107778134	-6.53659	0.000370945	6.75837e-06	>XM_016598341.1 PREDICTED: Nicotiana tabacum uncharacterized protein At1g32220, chloroplastic-like (LOC107778134), mRNA
G4097_19737	107826299	LOC107826299	-6.51096	0.00407727	0.000100393	>XM_016653263.1 PREDICTED: Nicotiana tabacum disease resistance protein TAO1-like (LOC107826299), mRNA
G4097_65532	107810128	LOC107810128	-6.50258	7.18856e-05	1.13396e-06	>XM_016634868.1 PREDICTED: Nicotiana tabacum uncharacterized LOC107810128 (LOC107810128), mRNA
G4097_48808	107818268	LOC107818268	-6.46722	5.13669e-07	5.83037e-09	>XM_016644252.1 PREDICTED: Nicotiana tabacum uncharacterized LOC107818268 (LOC107818268), mRNA
G4097_38584	107814616	LOC107814616	-6.4293	0.000539171	1.01781e-05	>XM_016640056.1 PREDICTED: Nicotiana tabacum uncharacterized LOC107814616 (LOC107814616), mRNA
G4097_44351	107801559	LOC107801559	-6.4185	0.0230035	0.000773629	>XM_016624905.1 PREDICTED: Nicotiana tabacum eukaryotic initiation factor 4A-13-like (LOC107801559), mRNA
G4097_48331	107793208	LOC107793208	-6.41261	0.0401066	0.00152626	>XM_016615505.1 PREDICTED: Nicotiana tabacum uncharacterized LOC107793208 (LOC107793208), mRNA
G4097_23221	107801505	LOC107801505	-6.39804	0.00197053	4.39834e-05	>XM_016624837.1 PREDICTED: Nicotiana tabacum uncharacterized LOC107801505 (LOC107801505), mRNA
G4097_11912	107788250	LOC107788250	-6.39281	0.000961543	1.95565e-05	>XM_016609923.1 PREDICTED: Nicotiana tabacum uncharacterized LOC107788250 (LOC107788250), mRNA
G4097_36641	107788243	LOC107788243	-6.38888	0.00190166	4.20274e-05	>XM_016609917.1 PREDICTED: Nicotiana tabacum disease resistance protein RPP13-like (LOC107788243), mRNA
G4097_45179	107803142	LOC107803142	-6.37722	0.0794113	0.003607	>XM_016626780.1 PREDICTED: Nicotiana tabacum uncharacterized LOC107803142 (LOC107803142), mRNA
G4097_54791	107781159	LOC107781159	-6.36169	2.25343e-12	1.07362e-14	>XM_016601808.1 PREDICTED: Nicotiana tabacum cytochrome b5 (LOC107781159), mRNA
G4097_47493	107781526	LOC107781526	-6.36047	2.40864e-12	1.15239e-14	>XM_016602242.1 PREDICTED: Nicotiana tabacum glycine-rich protein 3-like (LOC107781526), mRNA
G4097_13867	107791398	LOC107791398	-6.35962	0.000678236	1.32106e-05	>XM_016613462.1 PREDICTED: Nicotiana tabacum putative late blight resistance protein homolog R1B-16 (LOC107791398), mRNA
G4097_40915	107829749	LOC107829749	-6.34296	0.00223426	5.0988e-05	>XM_016657216.1 PREDICTED: Nicotiana tabacum ethylene-responsive transcription factor ERF003-like (LOC107829749), transcript variant X1, mRNA
G4097_29624	107798618	LOC107798618	-6.3411	0.013566	0.000401504	>XM_016621637.1 PREDICTED: Nicotiana tabacum basic form of pathogenesis-related protein 1-like (LOC107798618), mRNA
G4097_42701	107775230	LOC107775230	-6.32377	0.0255495	0.000876643	>XM_016594947.1 PREDICTED: Nicotiana tabacum zinc finger MYM-type protein 1-like (LOC107775230), mRNA
G4097_47111	107782157	LOC107782157	-6.29843	0.00117176	2.45358e-05	>XM_016603004.1 PREDICTED: Nicotiana tabacum uncharacterized LOC107782157 (LOC107782157), mRNA
G4097_23545	107790456	LOC107790456	-6.29283	6.93367e-09	5.96358e-11	>XM_016612381.1 PREDICTED: Nicotiana tabacum putative receptor-like protein kinase At3g47110 (LOC107790456), mRNA
G4097_50335	107824487	LOC107824487	-6.27891	1.80069e-05	2.58096e-07	>XM_016651266.1 PREDICTED: Nicotiana tabacum ATP-dependent DNA helicase pif1-like (LOC107824487), mRNA
G4097_40585	107811271	LOC107811271	-6.26594	0.00458002	0.000114789	>XM_016636167.1 PREDICTED: Nicotiana tabacum TMV resistance protein N-like (LOC107811271), mRNA
G4097_24554	107779354	LOC107779354	-6.25051	0.00221882	5.05023e-05	>XM_016599774.1 PREDICTED: Nicotiana tabacum uncharacterized LOC107779354 (LOC107779354), mRNA
G4097_39202	107761498	LOC107761498	-6.23698	0.00106226	2.20303e-05	>XM_016579721.1 PREDICTED: Nicotiana tabacum uncharacterized LOC107761498 (LOC107761498), mRNA
G4097_32888	107786119	LOC107786119	-6.23578	0.162835	0.00950852	>XM_016607555.1 PREDICTED: Nicotiana tabacum protodermal factor 1-like (LOC107786119), mRNA
G4097_733	107791380	LOC107791380	-6.21956	1.08406e-11	6.0329e-14	>XR_001649253.1 PREDICTED: Nicotiana tabacum uncharacterized LOC107791380 (LOC107791380), transcript variant X1, misc_RNA
G4097_49907	107787217	LOC107787217	-6.21675	0.217375	0.0146153	>XM_016608754.1 PREDICTED: Nicotiana tabacum auxin-induced protein 15A-like (LOC107787217), mRNA
G4097_48758	107777124	LOC107777124	-6.21098	0.00120101	2.52445e-05	>XM_016597110.1 PREDICTED: Nicotiana tabacum uncharacterized LOC107777124 (LOC107777124), mRNA
G4097_34743	107777316	LOC107777316	-6.16606	0.0219901	0.000732063	>XM_016597308.1 PREDICTED: Nicotiana tabacum zeatin O-xylosyltransferase-like (LOC107777316), mRNA
G4097_61826	107830064	LOC107830064	-6.1631	7.58022e-05	1.20333e-06	>XM_016657550.1 PREDICTED: Nicotiana tabacum salutaridinol 7-O-acetyltransferase-like (LOC107830064), mRNA
G4097_57534	107787840	LOC107787840	-6.12665	0.00624857	0.000163363	>XM_016609445.1 PREDICTED: Nicotiana tabacum uncharacterized LOC107787840 (LOC107787840), mRNA
G4097_17690	107831856	LOC107831856	-6.12014	0.00211382	4.78055e-05	>XM_016659650.1 PREDICTED: Nicotiana tabacum probable glycoprotein hormone G-protein coupled receptor (LOC107831856), partial mRNA
G4097_47374	107815637	LOC107815637	-6.11211	1.27198e-05	1.75185e-07	>XM_016641252.1 PREDICTED: Nicotiana tabacum asparagine synthetase [glutamine-hydrolyzing]-like (LOC107815637), mRNA
G4097_20586	107809167	LOC107809167	-6.11165	0.1927	0.0120979	>XM_016633761.1 PREDICTED: Nicotiana tabacum putative uncharacterized protein DDB_G0286901 (LOC107809167), mRNA
G4097_34737	107809484	LOC107809484	-6.10483	0.613366	0.0836419	>XM_016634130.1 PREDICTED: Nicotiana tabacum uncharacterized LOC107809484 (LOC107809484), mRNA
G4097_60319	107801683	LOC107801683	-6.09927	0.0329373	0.00119804	>XM_016625043.1 PREDICTED: Nicotiana tabacum cytochrome P450 714A2-like (LOC107801683), partial mRNA
G4097_3485	107823605	LOC107823605	-6.09888	0.196382	0.0125211	>XM_016650295.1 PREDICTED: Nicotiana tabacum uncharacterized LOC107823605 (LOC107823605), mRNA
G4097_14076	107791134	LOC107791134	-6.07633	0.00263016	6.08125e-05	>XM_016613144.1 PREDICTED: Nicotiana tabacum uncharacterized LOC107791134 (LOC107791134), mRNA
G4097_38552	107796378	LOC107796378	-6.07332	0.0066446	0.000175244	>XM_016619131.1 PREDICTED: Nicotiana tabacum uncharacterized LOC107796378 (LOC107796378), mRNA
G4097_4641	107812312	LOC107812312	-6.06839	0.000482832	9.00828e-06	>XM_016637371.1 PREDICTED: Nicotiana tabacum G-type lectin S-receptor-like serine/threonine-protein kinase At1g11330 (LOC107812312), mRNA
G4097_7958	107800959	LOC107800959	-6.05172	0.00799104	0.000219316	>XM_016624230.1 PREDICTED: Nicotiana tabacum uncharacterized LOC107800959 (LOC107800959), partial mRNA
G4097_16545	107774796	LOC107774796	-6.04785	0.00252374	5.82511e-05	>XM_016594446.1 PREDICTED: Nicotiana tabacum uncharacterized LOC107774796 (LOC107774796), transcript variant X3, mRNA
G4097_42906	107791846	LOC107791846	-6.04161	0.00151572	3.26786e-05	>XM_016613985.1 PREDICTED: Nicotiana tabacum bifunctional phosphatase IMPL2, chloroplastic-like (LOC107791846), mRNA
G4097_53274	107826300	LOC107826300	-6.03521	0.00550861	0.000141371	>XM_016653264.1 PREDICTED: Nicotiana tabacum disease resistance protein TAO1-like (LOC107826300), mRNA
G4097_2530	107808355	LOC107808355	-6.01743	8.09164e-06	1.07556e-07	>XM_016632865.1 PREDICTED: Nicotiana tabacum uncharacterized LOC107808355 (LOC107808355), mRNA
G4097_66664	107810483	LOC107810483	-5.99969	7.50727e-09	6.52231e-11	>XM_016635272.1 PREDICTED: Nicotiana tabacum protein virilizer homolog (LOC107810483), mRNA
G4097_21712	107792625	LOC107792625	-5.97781	0.0232816	0.000785777	>XM_016614863.1 PREDICTED: Nicotiana tabacum uncharacterized LOC107792625 (LOC107792625), mRNA
G4097_43251	107779778	LOC107779778	-5.95559	0.351913	0.0307291	>XM_016600264.1 PREDICTED: Nicotiana tabacum auxin-responsive protein SAUR68-like (LOC107779778), mRNA
G4097_53685	107795030	LOC107795030	-5.95555	0.000962075	1.96059e-05	>XM_016617593.1 PREDICTED: Nicotiana tabacum uncharacterized LOC107795030 (LOC107795030), mRNA
G4097_60890	107828474	LOC107828474	-5.94341	2.15918e-43	2.5934e-47	>XM_016655795.1 PREDICTED: Nicotiana tabacum gamma-glutamyl hydrolase 2-like (LOC107828474), mRNA
G4097_10830	107780289	LOC107780289	-5.93847	0.000298343	5.31539e-06	>XM_016600819.1 PREDICTED: Nicotiana tabacum auxin-induced protein AUX22-like (LOC107780289), mRNA
G4097_25392	107802481	LOC107802481	-5.92958	3.0369e-19	4.62034e-22	>XM_016625994.1 PREDICTED: Nicotiana tabacum alkylated DNA repair protein alkB homolog 8-like (LOC107802481), transcript variant X2, mRNA
G4097_46940	107779779	LOC107779779	-5.92436	0.0513326	0.00207472	>XM_016600265.1 PREDICTED: Nicotiana tabacum auxin-responsive protein SAUR68-like (LOC107779779), mRNA
G4097_45630	107807281	LOC107807281	-5.90158	1.05452e-10	6.88181e-13	>XM_016631640.1 PREDICTED: Nicotiana tabacum uncharacterized LOC107807281 (LOC107807281), mRNA
G4097_59800	107821712	LOC107821712	-5.90115	0.0048709	0.000123049	>XM_016648165.1 PREDICTED: Nicotiana tabacum GDSL esterase/lipase EXL3-like (LOC107821712), mRNA
G4097_59476	107783489	LOC107783489	-5.89586	0.00956439	0.000267667	>XM_016604466.1 PREDICTED: Nicotiana tabacum uncharacterized LOC107783489 (LOC107783489), mRNA
G4097_49033	107824486	LOC107824486	-5.89263	0.000819421	1.62559e-05	>XM_016651265.1 PREDICTED: Nicotiana tabacum uncharacterized LOC107824486 (LOC107824486), mRNA
G4097_15307	107784081	LOC107784081	-5.86056	0.0581502	0.00242826	>XM_016605145.1 PREDICTED: Nicotiana tabacum uncharacterized LOC107784081 (LOC107784081), partial mRNA
G4097_66774	107768033	LOC107768033	-5.85528	0.0147199	0.000444361	>XM_016587138.1 PREDICTED: Nicotiana tabacum phosphoglycerate mutase-like protein AT74 (LOC107768033), mRNA
G4097_44736	107774797	LOC107774797	-5.85035	1.1361e-12	4.9807e-15	>XM_016594447.1 PREDICTED: Nicotiana tabacum uncharacterized LOC107774797 (LOC107774797), mRNA
G4097_31600	107831872	LOC107831872	-5.84759	0.0142846	0.000428932	>XM_016659672.1 PREDICTED: Nicotiana tabacum auxin-responsive protein SAUR64-like (LOC107831872), mRNA
G4097_66582	107821427	LOC107821427	-5.82255	0.126462	0.00673017	>XM_016647862.1 PREDICTED: Nicotiana tabacum transcription factor PCL1-like (LOC107821427), mRNA
G4097_18448	107825849	LOC107825849	-5.81958	1.65468e-26	1.22559e-29	>XM_016652759.1 PREDICTED: Nicotiana tabacum nicotinate-nucleotide pyrophosphorylase [carboxylating], chloroplastic-like (LOC107825849), mRNA
G4097_57901	107767814	LOC107767814	-5.79651	0.00122862	2.59723e-05	>XM_016586909.1 PREDICTED: Nicotiana tabacum DNA ligase 1-like (LOC107767814), mRNA
G4097_6366	107794767	LOC107794767	-5.78275	0.000238971	4.17149e-06	>XM_016617288.1 PREDICTED: Nicotiana tabacum asparagine synthetase [glutamine-hydrolyzing]-like (LOC107794767), mRNA
G4097_39571	107764353	LOC107764353	-5.772	0.0686862	0.0030016	>XM_016582907.1 PREDICTED: Nicotiana tabacum protein FAR1-RELATED SEQUENCE 5-like (LOC107764353), mRNA
G4097_590	107797634	LOC107797634	-5.77157	0.0201105	0.000657415	>XM_016620535.1 PREDICTED: Nicotiana tabacum uncharacterized LOC107797634 (LOC107797634), mRNA
G4097_5195	107808528	LOC107808528	-5.76755	0.0650094	0.00279017	>XM_016633078.1 PREDICTED: Nicotiana tabacum valine--tRNA ligase, mitochondrial 1-like (LOC107808528), transcript variant X3, mRNA
G4097_9663	107764600	LOC107764600	-5.76445	0.702228	0.11174	>XM_016583197.1 PREDICTED: Nicotiana tabacum uncharacterized LOC107764600 (LOC107764600), transcript variant X1, mRNA
G4097_63422	107812268	LOC107812268	-5.76294	5.15032e-05	7.88725e-07	>XM_016637324.1 PREDICTED: Nicotiana tabacum auxin-induced protein AUX22-like (LOC107812268), mRNA
G4097_53402	107766527	LOC107766527	-5.76167	0.0667632	0.00289485	>XM_016585324.1 PREDICTED: Nicotiana tabacum acidic leucine-rich nuclear phosphoprotein 32 family member B-like (LOC107766527), mRNA
G4097_20892	107822225	LOC107822225	-5.73212	0.130189	0.00701322	>XM_016648747.1 PREDICTED: Nicotiana tabacum WAT1-related protein At4g08300-like (LOC107822225), partial mRNA
G4097_20009	107832671	LOC107832671	-5.72052	0.0141343	0.000422157	>XM_016660532.1 PREDICTED: Nicotiana tabacum cytochrome P450 77A1-like (LOC107832671), mRNA
G4097_32486	107759064	LOC107759064	-5.71845	5.14674e-05	7.87147e-07	>XM_016576935.1 PREDICTED: Nicotiana tabacum uncharacterized LOC107759064 (LOC107759064), transcript variant X2, mRNA
G4097_19811	107828665	LOC107828665	-5.70601	7.39387e-06	9.72449e-08	>XM_016656027.1 PREDICTED: Nicotiana tabacum uncharacterized LOC107828665 (LOC107828665), mRNA
G4097_56798	107796199	LOC107796199	-5.70348	2.26239e-08	2.1609e-10	>XM_016618946.1 PREDICTED: Nicotiana tabacum dynamin-2A-like (LOC107796199), transcript variant X1, mRNA
G4097_10374	107826297	LOC107826297	-5.69862	0.0606036	0.00255861	>XM_016653260.1 PREDICTED: Nicotiana tabacum pentatricopeptide repeat-containing protein At4g14050, mitochondrial-like (LOC107826297), mRNA
G4097_46897	107828697	LOC107828697	-5.69646	0.0181782	0.000580055	>XM_016656063.1 PREDICTED: Nicotiana tabacum uncharacterized LOC107828697 (LOC107828697), mRNA
G4097_6536	107765139	LOC107765139	-5.6895	0.0786119	0.00355811	>XM_016583746.1 PREDICTED: Nicotiana tabacum protein NRT1/ PTR FAMILY 4.3-like (LOC107765139), mRNA
G4097_12807	107778776	LOC107778776	-5.68136	6.48208e-07	7.43531e-09	>XM_016599079.1 PREDICTED: Nicotiana tabacum uncharacterized LOC107778776 (LOC107778776), mRNA
G4097_27595	107813177	LOC107813177	-5.67145	0.0103197	0.000293417	>XM_016638405.1 PREDICTED: Nicotiana tabacum uncharacterized LOC107813177 (LOC107813177), mRNA
G4097_28285	107765735	LOC107765735	-5.66342	0.0327003	0.00118746	>XM_016584419.1 PREDICTED: Nicotiana tabacum probable protein S-acyltransferase 9 (LOC107765735), mRNA
G4097_53110	107786554	LOC107786554	-5.65642	6.98256e-30	3.35471e-33	>XM_016608041.1 PREDICTED: Nicotiana tabacum ATP-dependent DNA helicase homolog RECG, chloroplastic-like (LOC107786554), transcript variant X1, mRNA
G4097_23363	107766990	LOC107766990	-5.65131	0.000934806	1.88818e-05	>XM_016585910.1 PREDICTED: Nicotiana tabacum uncharacterized LOC107766990 (LOC107766990), mRNA
G4097_7900	107783819	LOC107783819	-5.63933	1.76875e-16	4.03647e-19	>XR_001647548.1 PREDICTED: Nicotiana tabacum probable folate-biopterin transporter 3 (LOC107783819), transcript variant X3, misc_RNA
G4097_27323	107788312	LOC107788312	-5.62549	0.458964	0.0473894	>XM_016609991.1 PREDICTED: Nicotiana tabacum cysteine proteinase inhibitor B-like (LOC107788312), mRNA
G4097_4914	107766580	LOC107766580	-5.62486	0.0530676	0.00216184	>XM_016585383.1 PREDICTED: Nicotiana tabacum uncharacterized LOC107766580 (LOC107766580), transcript variant X5, mRNA
G4097_968	107783976	LOC107783976	-5.62161	0.00467635	0.000117859	>XM_016605009.1 PREDICTED: Nicotiana tabacum E3 ubiquitin-protein ligase RGLG1-like (LOC107783976), transcript variant X3, mRNA
G4097_4795	107784966	LOC107784966	-5.61892	0.020278	0.000664513	>XM_016606174.1 PREDICTED: Nicotiana tabacum 18 kDa seed maturation protein-like (LOC107784966), mRNA
G4097_15626	107789043	LOC107789043	-5.60715	0.0236549	0.000800272	>XM_016610814.1 PREDICTED: Nicotiana tabacum ankyrin-3-like (LOC107789043), transcript variant X1, mRNA
G4097_66170	107777173	LOC107777173	-5.60378	0.0814973	0.00372133	>XM_016597163.1 PREDICTED: Nicotiana tabacum uncharacterized LOC107777173 (LOC107777173), partial mRNA
G4097_53326	107819004	LOC107819004	-5.59192	4.80613e-07	5.43592e-09	>XM_016645084.1 PREDICTED: Nicotiana tabacum probable diphthine methyl ester synthase (LOC107819004), mRNA
G4097_35436	107795786	LOC107795786	-5.5775	0.00938108	0.000261034	>XM_016618478.1 PREDICTED: Nicotiana tabacum auxin-responsive protein SAUR68-like (LOC107795786), mRNA
G4097_3183	107823142	LOC107823142	-5.57582	0.000218993	3.7833e-06	>XM_016649738.1 PREDICTED: Nicotiana tabacum ATP-dependent 6-phosphofructokinase 3-like (LOC107823142), mRNA
G4097_45601	107773467	LOC107773467	-5.57067	0.0565266	0.00233879	>XM_016592880.1 PREDICTED: Nicotiana tabacum uncharacterized mitochondrial protein AtMg00810-like (LOC107773467), partial mRNA
G4097_2020	107814910	LOC107814910	-5.56109	0.00752297	0.000204663	>XM_016640417.1 PREDICTED: Nicotiana tabacum cytochrome P450 CYP72A219-like (LOC107814910), partial mRNA
G4097_61802	107817695	LOC107817695	-5.54978	0.348024	0.0301388	>XM_016643568.1 PREDICTED: Nicotiana tabacum MLO-like protein 7 (LOC107817695), transcript variant X1, mRNA
G4097_23496	107775843	LOC107775843	-5.54639	0.0190269	0.000615136	>XM_016595631.1 PREDICTED: Nicotiana tabacum monoglyceride lipase-like (LOC107775843), transcript variant X2, mRNA
G4097_68526	107788714	LOC107788714	-5.5451	0.0287627	0.00100674	>XM_016610414.1 PREDICTED: Nicotiana tabacum uncharacterized LOC107788714 (LOC107788714), mRNA
G4097_39970	107772188	LOC107772188	-5.52609	0.120557	0.00625544	>XM_016591686.1 PREDICTED: Nicotiana tabacum uncharacterized LOC107772188 (LOC107772188), mRNA
G4097_50028	107794068	LOC107794068	-5.51947	0.000290148	5.14035e-06	>XM_016616520.1 PREDICTED: Nicotiana tabacum zinc finger BED domain-containing protein DAYSLEEPER-like (LOC107794068), mRNA
G4097_47798	107815171	LOC107815171	-5.50849	0.0211764	0.000700314	>XM_016640687.1 PREDICTED: Nicotiana tabacum uncharacterized LOC107815171 (LOC107815171), transcript variant X1, mRNA
G4097_61002	107800446	LOC107800446	-5.50198	0.775246	0.138264	>XM_016623613.1 PREDICTED: Nicotiana tabacum pathogenesis-related protein STH-2-like (LOC107800446), mRNA
G4097_16723	107786452	LOC107786452	-5.48695	1.0687e-33	4.49267e-37	>XM_016607919.1 PREDICTED: Nicotiana tabacum uncharacterized LOC107786452 (LOC107786452), transcript variant X1, mRNA
G4097_31191	107799505	LOC107799505	-5.48103	7.02192e-09	6.05847e-11	>XM_016622626.1 PREDICTED: Nicotiana tabacum uncharacterized LOC107799505 (LOC107799505), mRNA
G4097_1733	107812511	LOC107812511	-5.46766	0.124028	0.0065398	>XM_016637639.1 PREDICTED: Nicotiana tabacum acyl-protein thioesterase 1-like (LOC107812511), partial mRNA
G4097_50915	107763925	LOC107763925	-5.45102	0.000594234	1.13722e-05	>XM_016582430.1 PREDICTED: Nicotiana tabacum acetyl-CoA-benzylalcohol acetyltransferase-like (LOC107763925), mRNA
G4097_50574	107804460	LOC107804460	-5.44204	0.0321968	0.00116209	>XM_016628363.1 PREDICTED: Nicotiana tabacum uncharacterized LOC107804460 (LOC107804460), mRNA
G4097_25724	107802158	LOC107802158	-5.43223	0.0360726	0.00133897	>XM_016625606.1 PREDICTED: Nicotiana tabacum uncharacterized LOC107802158 (LOC107802158), mRNA
G4097_1586	107790796	LOC107790796	-5.42922	8.08271e-08	8.26813e-10	>XR_001649098.1 PREDICTED: Nicotiana tabacum uncharacterized LOC107790796 (LOC107790796), transcript variant X3, misc_RNA
G4097_58828	107784273	LOC107784273	-5.41841	0.495325	0.0547441	>XM_016605379.1 PREDICTED: Nicotiana tabacum uncharacterized LOC107784273 (LOC107784273), mRNA
G4097_7419	107812584	LOC107812584	-5.41367	0.0151981	0.000462144	>XM_016637730.1 PREDICTED: Nicotiana tabacum potassium transporter 5-like (LOC107812584), partial mRNA
G4097_65311	107763707	LOC107763707	-5.41356	0.02969	0.00104842	>XM_016582200.1 PREDICTED: Nicotiana tabacum uncharacterized LOC107763707 (LOC107763707), mRNA
G4097_25406	107799296	LOC107799296	-5.41268	0.0181358	0.000577977	>XM_016622391.1 PREDICTED: Nicotiana tabacum uncharacterized LOC107799296 (LOC107799296), partial mRNA
G4097_40889	107771541	LOC107771541	-5.39895	0.034662	0.00127261	>XM_016590929.1 PREDICTED: Nicotiana tabacum uncharacterized LOC107771541 (LOC107771541), mRNA
G4097_38546	107800673	LOC107800673	-5.39793	0.5	0.0557413	>XM_016623897.1 PREDICTED: Nicotiana tabacum auxin-responsive protein SAUR68-like (LOC107800673), mRNA
G4097_55386	107825687	LOC107825687	-5.3979	0.0142486	0.000426425	>XM_016652570.1 PREDICTED: Nicotiana tabacum uncharacterized LOC107825687 (LOC107825687), mRNA
G4097_3013	107816706	LOC107816706	-5.3892	1.13962e-14	3.74139e-17	>XM_016642449.1 PREDICTED: Nicotiana tabacum protein ROOT HAIR DEFECTIVE 3 homolog 2-like (LOC107816706), transcript variant X1, mRNA
G4097_26716	107796977	LOC107796977	-5.36742	0.0287627	0.00100705	>XM_016619804.1 PREDICTED: Nicotiana tabacum pollen-specific leucine-rich repeat extensin-like protein 4 (LOC107796977), partial mRNA
G4097_5666	107760747	LOC107760747	-5.36579	2.75047e-10	1.87204e-12	>XR_001642447.1 PREDICTED: Nicotiana tabacum uncharacterized LOC107760747 (LOC107760747), transcript variant X2, misc_RNA
G4097_20384	107821394	LOC107821394	-5.35386	0.813011	0.157434	>XM_016647829.1 PREDICTED: Nicotiana tabacum WAT1-related protein At1g70260-like (LOC107821394), mRNA
G4097_23273	107767045	LOC107767045	-5.35079	1.70898e-35	5.47376e-39	>XM_016585958.1 PREDICTED: Nicotiana tabacum uncharacterized LOC107767045 (LOC107767045), mRNA
G4097_58321	107811010	LOC107811010	-5.34933	0.0322568	0.00116554	>XM_016635845.1 PREDICTED: Nicotiana tabacum UPF0481 protein At3g47200-like (LOC107811010), mRNA
G4097_49197	107786383	LOC107786383	-5.34826	8.9312e-09	7.95609e-11	>XM_016607849.1 PREDICTED: Nicotiana tabacum uncharacterized LOC107786383 (LOC107786383), mRNA
G4097_35410	107818011	LOC107818011	-5.34199	2.23488e-09	1.78508e-11	>XM_016643918.1 PREDICTED: Nicotiana tabacum uncharacterized LOC107818011 (LOC107818011), transcript variant X1, mRNA
G4097_7729	107771815	LOC107771815	-5.3386	0.104422	0.00516526	>XM_016591257.1 PREDICTED: Nicotiana tabacum uncharacterized WD repeat-containing protein alr2800-like (LOC107771815), mRNA
G4097_63635	107765830	LOC107765830	-5.3383	0.815312	0.159225	>XM_016584528.1 PREDICTED: Nicotiana tabacum uncharacterized LOC107765830 (LOC107765830), mRNA
G4097_41221	107768378	LOC107768378	-5.30624	0.0640807	0.00274262	>XM_016587501.1 PREDICTED: Nicotiana tabacum basic form of pathogenesis-related protein 1-like (LOC107768378), mRNA
G4097_42243	107826036	LOC107826036	-5.30471	2.18503e-35	7.43595e-39	>XM_016652973.1 PREDICTED: Nicotiana tabacum succinyl-CoA ligase [ADP-forming] subunit beta, mitochondrial-like (LOC107826036), mRNA
G4097_48637	107764049	LOC107764049	-5.30309	0.000102734	1.6761e-06	>XM_016582576.1 PREDICTED: Nicotiana tabacum histone H2B-like (LOC107764049), mRNA
G4097_34753	107767362	LOC107767362	-5.29793	0.156705	0.00906902	>XM_016586338.1 PREDICTED: Nicotiana tabacum probable 26S proteasome non-ATPase regulatory subunit 3 (LOC107767362), mRNA
G4097_50381	107759854	LOC107759854	-5.29256	0.00791795	0.000216676	>XM_016577867.1 PREDICTED: Nicotiana tabacum E2F transcription factor-like E2FE (LOC107759854), mRNA
G4097_21474	107780182	LOC107780182	-5.2916	0.816431	0.160145	>XM_016600711.1 PREDICTED: Nicotiana tabacum protein EARLY FLOWERING 4-like (LOC107780182), mRNA
G4097_36624	107824191	LOC107824191	-5.28942	0.00677623	0.000180142	>XM_016650934.1 PREDICTED: Nicotiana tabacum uncharacterized LOC107824191 (LOC107824191), partial mRNA
G4097_7954	107798159	LOC107798159	-5.2798	0.100922	0.00494115	>XM_016621127.1 PREDICTED: Nicotiana tabacum uncharacterized LOC107798159 (LOC107798159), mRNA
G4097_18044	107782283	LOC107782283	-5.27618	0.00120627	2.54034e-05	>XM_016603152.1 PREDICTED: Nicotiana tabacum dihydrolipoyl dehydrogenase 2, chloroplastic-like (LOC107782283), mRNA
G4097_45757	107800980	LOC107800980	-5.27384	0.000743492	1.4571e-05	>XM_016624248.1 PREDICTED: Nicotiana tabacum uncharacterized LOC107800980 (LOC107800980), mRNA
G4097_17459	107826208	LOC107826208	-5.27105	0.0526778	0.00214174	>XM_016653160.1 PREDICTED: Nicotiana tabacum uncharacterized LOC107826208 (LOC107826208), mRNA
G4097_15859	107805707	LOC107805707	-5.24153	0.269727	0.0201996	>XM_016629778.1 PREDICTED: Nicotiana tabacum dehydrogenase/reductase SDR family member 7-like (LOC107805707), transcript variant X1, mRNA
G4097_15913	107771940	LOC107771940	-5.22716	0.0604993	0.002553	>XM_016591407.1 PREDICTED: Nicotiana tabacum uncharacterized LOC107771940 (LOC107771940), partial mRNA
G4097_11428	107758909	LOC107758909	-5.21982	9.58039e-33	4.21925e-36	>XM_016576751.1 PREDICTED: Nicotiana tabacum glucose-6-phosphate 1-dehydrogenase, cytoplasmic isoform-like (LOC107758909), transcript variant X2, mRNA
G4097_15059	107823660	LOC107823660	-5.20449	0.136779	0.00747499	>XM_016650346.1 PREDICTED: Nicotiana tabacum trafficking protein particle complex subunit 4-like (LOC107823660), transcript variant X2, mRNA
G4097_16756	107827673	LOC107827673	-5.20411	0.00192816	4.27674e-05	>XM_016654857.1 PREDICTED: Nicotiana tabacum glycine-rich protein-like (LOC107827673), mRNA
G4097_48288	107802213	LOC107802213	-5.18134	0.568138	0.0718218	>XM_016625667.1 PREDICTED: Nicotiana tabacum copper transporter 1-like (LOC107802213), mRNA
G4097_39195	107786316	LOC107786316	-5.18079	0.84953	0.17679	>XM_016607777.1 PREDICTED: Nicotiana tabacum uncharacterized LOC107786316 (LOC107786316), mRNA
G4097_25821	107808090	LOC107808090	-5.17159	0.00152755	3.30866e-05	>XM_016632575.1 PREDICTED: Nicotiana tabacum boron transporter 4-like (LOC107808090), mRNA
G4097_15460	107810864	LOC107810864	-5.1553	0.461061	0.0477823	>XM_016635694.1 PREDICTED: Nicotiana tabacum uncharacterized LOC107810864 (LOC107810864), mRNA
G4097_15525	107771221	LOC107771221	-5.1545	0.00043779	8.08028e-06	>XM_016590566.1 PREDICTED: Nicotiana tabacum leucine-rich repeat extensin-like protein 5 (LOC107771221), mRNA
G4097_50694	107801228	LOC107801228	-5.15409	0.120728	0.00626915	>XM_016624513.1 PREDICTED: Nicotiana tabacum uncharacterized LOC107801228 (LOC107801228), mRNA
G4097_65095	107789188	LOC107789188	-5.15324	0.147801	0.0083406	>XM_016610963.1 PREDICTED: Nicotiana tabacum uncharacterized LOC107789188 (LOC107789188), mRNA
G4097_34857	107800570	LOC107800570	-5.14465	0.583652	0.0756985	>XM_016623762.1 PREDICTED: Nicotiana tabacum F-box protein PP2-A13-like (LOC107800570), mRNA
G4097_24399	107800365	LOC107800365	-5.14343	0.245496	0.0175151	>XM_016623524.1 PREDICTED: Nicotiana tabacum phytosulfokines 2-like (LOC107800365), mRNA
G4097_59037	107824485	LOC107824485	-5.13591	0.43997	0.0439142	>XM_016651264.1 PREDICTED: Nicotiana tabacum uncharacterized LOC107824485 (LOC107824485), mRNA
G4097_38664	107760773	LOC107760773	-5.12739	0.103278	0.00508596	>XM_016578881.1 PREDICTED: Nicotiana tabacum uncharacterized LOC107760773 (LOC107760773), mRNA
G4097_19816	107794480	LOC107794480	-5.12397	0.104174	0.00514466	>XM_016616974.1 PREDICTED: Nicotiana tabacum proteinase inhibitor I-B (LOC107794480), mRNA
G4097_59018	107827238	LOC107827238	-5.12116	0.0287153	0.00100423	>XM_016654336.1 PREDICTED: Nicotiana tabacum secologanin synthase-like (LOC107827238), mRNA
G4097_570	107808757	LOC107808757	-5.10697	0.867284	0.186657	>XM_016633324.1 PREDICTED: Nicotiana tabacum probable serine/threonine-protein kinase At1g54610 (LOC107808757), mRNA
G4097_64334	107812694	LOC107812694	-5.10152	0.0160216	0.000494082	>XM_016637845.1 PREDICTED: Nicotiana tabacum protein LITTLE ZIPPER 4-like (LOC107812694), mRNA
G4097_16125	107791269	LOC107791269	-5.09288	3.89612e-10	2.73759e-12	>XM_016613298.1 PREDICTED: Nicotiana tabacum protein ROOT HAIR DEFECTIVE 3-like (LOC107791269), transcript variant X2, mRNA
G4097_60957	107790460	LOC107790460	-5.09114	6.49684e-05	1.01444e-06	>XM_016612386.1 PREDICTED: Nicotiana tabacum cysteine-rich receptor-like protein kinase 19 (LOC107790460), mRNA
G4097_65840	107816470	LOC107816470	-5.08723	0.0316504	0.00113793	>XM_016642194.1 PREDICTED: Nicotiana tabacum uncharacterized LOC107816470 (LOC107816470), mRNA
G4097_64149	107768345	LOC107768345	-5.0782	0.0181536	0.000578906	>XM_016587466.1 PREDICTED: Nicotiana tabacum F-box/kelch-repeat protein At3g23880-like (LOC107768345), mRNA
G4097_42241	107813158	LOC107813158	-5.07715	0.373814	0.0338314	>XM_016638381.1 PREDICTED: Nicotiana tabacum protein SRG1-like (LOC107813158), transcript variant X2, mRNA
G4097_63217	107786790	LOC107786790	-5.05824	0.0877992	0.00409298	>XM_016608296.1 PREDICTED: Nicotiana tabacum uncharacterized LOC107786790 (LOC107786790), partial mRNA
G4097_55946	107762445	LOC107762445	-5.03519	1.14787e-07	1.20408e-09	>XM_016580803.1 PREDICTED: Nicotiana tabacum uncharacterized LOC107762445 (LOC107762445), mRNA
G4097_64137	107792912	LOC107792912	-5.03509	0.406805	0.0386495	>XM_016615172.1 PREDICTED: Nicotiana tabacum acetylajmalan esterase-like (LOC107792912), mRNA
G4097_2480	107820041	LOC107820041	-5.02916	0.884144	0.197487	>XM_016646244.1 PREDICTED: Nicotiana tabacum uncharacterized LOC107820041 (LOC107820041), mRNA
G4097_54829	107807402	LOC107807402	-5.02916	0.884144	0.197487	>XM_016631759.1 PREDICTED: Nicotiana tabacum uncharacterized LOC107807402 (LOC107807402), mRNA
G4097_13786	107819775	LOC107819775	-5.02555	0.127419	0.00680261	>XM_016645926.1 PREDICTED: Nicotiana tabacum uncharacterized LOC107819775 (LOC107819775), mRNA
G4097_34135	107761372	LOC107761372	-5.02366	0.0142486	0.000426394	>XM_016579599.1 PREDICTED: Nicotiana tabacum zinc finger BED domain-containing protein RICESLEEPER 1-like (LOC107761372), mRNA
G4097_13331	107828492	LOC107828492	-5.01745	0.322213	0.0266264	>XM_016655822.1 PREDICTED: Nicotiana tabacum protein DETOXIFICATION 18-like (LOC107828492), transcript variant X2, mRNA
G4097_7736	107806636	LOC107806636	-5.01071	0.000877606	1.75156e-05	>XM_016630830.1 PREDICTED: Nicotiana tabacum polygalacturonase At1g48100-like (LOC107806636), mRNA
G4097_357	107817717	LOC107817717	-4.99809	0.549014	0.0670194	>XM_016643586.1 PREDICTED: Nicotiana tabacum uncharacterized LOC107817717 (LOC107817717), mRNA
G4097_47784	107775959	LOC107775959	-4.99133	4.26003e-05	6.4471e-07	>XM_016595764.1 PREDICTED: Nicotiana tabacum ATP-dependent helicase rhp16-like (LOC107775959), mRNA
G4097_34589	107788252	LOC107788252	-4.97575	0.122249	0.00640782	>XM_016609928.1 PREDICTED: Nicotiana tabacum putative late blight resistance protein homolog R1A-3 (LOC107788252), mRNA
G4097_41447	107821024	LOC107821024	-4.97262	0.0230034	0.000772992	>XM_016647419.1 PREDICTED: Nicotiana tabacum nuclear transcription factor Y subunit A-7-like (LOC107821024), mRNA
G4097_33881	107829918	LOC107829918	-4.97187	4.30747e-07	4.81156e-09	>XM_016657389.1 PREDICTED: Nicotiana tabacum LRR receptor-like serine/threonine-protein kinase EFR (LOC107829918), partial mRNA
G4097_6288	107772266	LOC107772266	-4.96826	8.27798e-18	1.52455e-20	>XM_016591763.1 PREDICTED: Nicotiana tabacum uncharacterized LOC107772266 (LOC107772266), transcript variant X2, mRNA
G4097_31846	107779771	LOC107779771	-4.96681	0.233541	0.0163162	>XM_016600257.1 PREDICTED: Nicotiana tabacum auxin-responsive protein SAUR68-like (LOC107779771), mRNA
G4097_19090	107775686	LOC107775686	-4.9623	0.0303391	0.00107924	>XR_001645810.1 PREDICTED: Nicotiana tabacum uncharacterized LOC107775686 (LOC107775686), transcript variant X2, misc_RNA
G4097_9464	107776567	LOC107776567	-4.94695	0.898674	0.207664	>XM_016596481.1 PREDICTED: Nicotiana tabacum uncharacterized protein At4g04775-like (LOC107776567), transcript variant X1, mRNA
G4097_68560	107765829	LOC107765829	-4.94695	0.898674	0.207664	>XM_016584527.1 PREDICTED: Nicotiana tabacum formin-like protein 3 (LOC107765829), partial mRNA
G4097_35284	107766939	LOC107766939	-4.94212	0.644772	0.0924101	>XM_016585849.1 PREDICTED: Nicotiana tabacum uncharacterized LOC107766939 (LOC107766939), mRNA
G4097_16908	107788934	LOC107788934	-4.92339	0.00273236	6.36132e-05	>XM_016610675.1 PREDICTED: Nicotiana tabacum 14 kDa proline-rich protein DC2.15-like (LOC107788934), mRNA
G4097_32163	107764285	LOC107764285	-4.92262	0.000180737	3.0645e-06	>XR_001643224.1 PREDICTED: Nicotiana tabacum protein fluG-like (LOC107764285), transcript variant X2, misc_RNA
G4097_24133	107771446	LOC107771446	-4.91467	0.167536	0.00993001	>XM_016590805.1 PREDICTED: Nicotiana tabacum mucin-2-like (LOC107771446), mRNA
G4097_44867	107803014	LOC107803014	-4.90318	0.256295	0.0187267	>XM_016626610.1 PREDICTED: Nicotiana tabacum protein LIGHT-DEPENDENT SHORT HYPOCOTYLS 1-like (LOC107803014), mRNA
G4097_33181	107785382	LOC107785382	-4.88249	0.315786	0.0258741	>XM_016606675.1 PREDICTED: Nicotiana tabacum gibberellin 2-beta-dioxygenase 8-like (LOC107785382), mRNA
G4097_38597	107827875	LOC107827875	-4.87796	0.0072159	0.000195009	>XM_016655097.1 PREDICTED: Nicotiana tabacum non-specific lipid-transfer protein 1-like (LOC107827875), mRNA
G4097_49967	107761251	LOC107761251	-4.8766	0.532822	0.0629637	>XM_016579458.1 PREDICTED: Nicotiana tabacum probable starch synthase 4, chloroplastic/amyloplastic (LOC107761251), mRNA
G4097_22745	107790578	LOC107790578	-4.86936	0.221573	0.0150486	>XM_016612523.1 PREDICTED: Nicotiana tabacum WEB family protein At1g75720-like (LOC107790578), mRNA
G4097_52041	107822812	LOC107822812	-4.86823	0.614945	0.0839927	>XM_016649379.1 PREDICTED: Nicotiana tabacum protein LIGHT-DEPENDENT SHORT HYPOCOTYLS 3-like (LOC107822812), mRNA
G4097_20121	107798972	LOC107798972	-4.85986	0.91021	0.215918	>XM_016622017.1 PREDICTED: Nicotiana tabacum LOB domain-containing protein 38-like (LOC107798972), transcript variant X1, mRNA
G4097_28860	107776318	LOC107776318	-4.8588	2.65761e-09	2.13869e-11	>XR_001645918.1 PREDICTED: Nicotiana tabacum uncharacterized LOC107776318 (LOC107776318), transcript variant X2, misc_RNA
G4097_35700	107830069	LOC107830069	-4.85427	0.215583	0.0144298	>XM_016657554.1 PREDICTED: Nicotiana tabacum uncharacterized mitochondrial protein AtMg00810-like (LOC107830069), mRNA
G4097_28127	107796671	LOC107796671	-4.85014	3.54848e-17	7.1035e-20	>XM_016619466.1 PREDICTED: Nicotiana tabacum large proline-rich protein BAG6-like (LOC107796671), transcript variant X4, mRNA
G4097_17759	107828819	LOC107828819	-4.84817	0.304692	0.0244651	>XM_016656201.1 PREDICTED: Nicotiana tabacum 3-oxo-Delta(4,5)-steroid 5-beta-reductase-like (LOC107828819), mRNA
G4097_28277	107767103	LOC107767103	-4.83887	0.216599	0.0145342	>XM_016586024.1 PREDICTED: Nicotiana tabacum auxin-responsive protein SAUR68-like (LOC107767103), mRNA
G4097_28548	107802391	LOC107802391	-4.8378	3.99156e-13	1.65403e-15	>XM_016625875.1 PREDICTED: Nicotiana tabacum serine/threonine-protein kinase STY17-like (LOC107802391), transcript variant X2, mRNA
G4097_33077	107820337	LOC107820337	-4.83387	0.269384	0.0201602	>XM_016646600.1 PREDICTED: Nicotiana tabacum UPF0098 protein CPn_0877/CP_0992/CPj0877/CpB0906-like (LOC107820337), mRNA
G4097_51536	107792092	LOC107792092	-4.818	0.186978	0.011586	>XM_016614280.1 PREDICTED: Nicotiana tabacum uncharacterized LOC107792092 (LOC107792092), mRNA
G4097_43499	107781822	LOC107781822	-4.81636	0.000161253	2.71477e-06	>XM_016602614.1 PREDICTED: Nicotiana tabacum uncharacterized LOC107781822 (LOC107781822), mRNA
G4097_3439	107819859	LOC107819859	-4.81619	0.136031	0.00741885	>XM_016646044.1 PREDICTED: Nicotiana tabacum uncharacterized LOC107819859 (LOC107819859), transcript variant X4, mRNA
G4097_9131	107826599	LOC107826599	-4.81241	0.0022681	5.18056e-05	>XM_016653589.1 PREDICTED: Nicotiana tabacum uncharacterized LOC107826599 (LOC107826599), transcript variant X2, mRNA
G4097_35764	107822003	LOC107822003	-4.80779	1.45572e-08	1.33758e-10	>XM_016648496.1 PREDICTED: Nicotiana tabacum 1-aminocyclopropane-1-carboxylate oxidase homolog 1-like (LOC107822003), mRNA
G4097_39974	107761628	LOC107761628	-4.80726	0.111796	0.00563972	>XM_016579867.1 PREDICTED: Nicotiana tabacum protein SRC1-like (LOC107761628), mRNA
G4097_22718	107798110	LOC107798110	-4.80612	0.0379874	0.0014262	>XM_016621067.1 PREDICTED: Nicotiana tabacum glucan endo-1,3-beta-glucosidase 5-like (LOC107798110), mRNA
G4097_62627	107809417	LOC107809417	-4.80017	4.46709e-12	2.26243e-14	>XM_016634047.1 PREDICTED: Nicotiana tabacum chitinase-3-like protein 2 (LOC107809417), partial mRNA
G4097_39711	107812599	LOC107812599	-4.78937	0.271072	0.0203594	>XM_016637746.1 PREDICTED: Nicotiana tabacum uncharacterized LOC107812599 (LOC107812599), mRNA
G4097_51806	107823385	LOC107823385	-4.78937	0.271072	0.0203594	>XM_016650020.1 PREDICTED: Nicotiana tabacum transcription factor PRE6-like (LOC107823385), mRNA
G4097_15330	107785021	LOC107785021	-4.76947	0.108177	0.00540519	>XM_016606240.1 PREDICTED: Nicotiana tabacum probable methyltransferase PMT18 (LOC107785021), mRNA
G4097_58112	107776265	LOC107776265	-4.76876	0.301982	0.0240357	>XM_016596141.1 PREDICTED: Nicotiana tabacum uncharacterized LOC107776265 (LOC107776265), mRNA
G4097_33237	107821735	LOC107821735	-4.76027	6.27191e-35	2.38552e-38	>XM_016648185.1 PREDICTED: Nicotiana tabacum ATP-dependent zinc metalloprotease FTSH, chloroplastic (LOC107821735), mRNA
G4097_63037	107809220	LOC107809220	-4.75757	0.649561	0.0940261	>XM_016633813.1 PREDICTED: Nicotiana tabacum protein CHUP1, chloroplastic-like (LOC107809220), mRNA
G4097_14710	107830137	LOC107830137	-4.73667	0.61729	0.0848072	>XM_016657617.1 PREDICTED: Nicotiana tabacum receptor-like protein kinase ANXUR1 (LOC107830137), mRNA
G4097_44871	107796600	LOC107796600	-4.73667	0.61729	0.0848072	>XM_016619393.1 PREDICTED: Nicotiana tabacum uncharacterized LOC107796600 (LOC107796600), mRNA
G4097_45766	107796454	LOC107796454	-4.73158	1.471e-10	9.80585e-13	>XM_016619225.1 PREDICTED: Nicotiana tabacum uncharacterized LOC107796454 (LOC107796454), mRNA
G4097_50834	107819843	LOC107819843	-4.72768	3.42512e-14	1.18618e-16	>XM_016645993.1 PREDICTED: Nicotiana tabacum uncharacterized LOC107819843 (LOC107819843), mRNA
G4097_63433	107777970	LOC107777970	-4.72117	0.0208322	0.000686429	>XM_016598147.1 PREDICTED: Nicotiana tabacum cytochrome P450 77A3-like (LOC107777970), partial mRNA
G4097_63146	107785272	LOC107785272	-4.71217	0.0757373	0.00339767	>XM_016606534.1 PREDICTED: Nicotiana tabacum expansin-like B1 (LOC107785272), mRNA
G4097_10744	107785897	LOC107785897	-4.71107	1.95821e-22	2.11681e-25	>XM_016607293.1 PREDICTED: Nicotiana tabacum kinesin-like protein NACK2 (LOC107785897), transcript variant X3, mRNA
G4097_52136	107808714	LOC107808714	-4.70835	4.90671e-13	2.04307e-15	>XM_016633255.1 PREDICTED: Nicotiana tabacum uncharacterized LOC107808714 (LOC107808714), mRNA
G4097_45543	107825086	LOC107825086	-4.69301	0.702228	0.111829	>XM_016651920.1 PREDICTED: Nicotiana tabacum valine--tRNA ligase, mitochondrial 1-like (LOC107825086), mRNA
G4097_4241	107813081	LOC107813081	-4.68075	1.84409e-09	1.44341e-11	>XM_016638288.1 PREDICTED: Nicotiana tabacum putative F-box/LRR-repeat protein At5g02930 (LOC107813081), transcript variant X1, mRNA
G4097_42940	107807884	LOC107807884	-4.6793	0.281231	0.0215284	>XM_016632336.1 PREDICTED: Nicotiana tabacum triacylglycerol lipase SDP1-like (LOC107807884), mRNA
G4097_25989	107783464	LOC107783464	-4.67481	0.00975286	0.000274113	>XM_016604436.1 PREDICTED: Nicotiana tabacum uncharacterized LOC107783464 (LOC107783464), transcript variant X1, mRNA
G4097_27222	107783177	LOC107783177	-4.67435	0.315116	0.0257498	>XM_016604155.1 PREDICTED: Nicotiana tabacum AP2-like ethylene-responsive transcription factor PLT2 (LOC107783177), mRNA
G4097_22153	107813066	LOC107813066	-4.67435	0.315116	0.0257498	>XR_001654231.1 PREDICTED: Nicotiana tabacum glutathione peroxidase homolog BsaA-like (LOC107813066), transcript variant X2, misc_RNA
G4097_32697	107812813	LOC107812813	-4.67189	0.202476	0.0130839	>XM_016637983.1 PREDICTED: Nicotiana tabacum uncharacterized LOC107812813 (LOC107812813), mRNA
G4097_31215	107830385	LOC107830385	-4.67113	0.000963704	1.96584e-05	>XM_016657922.1 PREDICTED: Nicotiana tabacum DNA ligase 1-like (LOC107830385), transcript variant X1, mRNA
G4097_35469	107799363	LOC107799363	-4.67101	0.286445	0.0221511	>XM_016622468.1 PREDICTED: Nicotiana tabacum uncharacterized LOC107799363 (LOC107799363), mRNA
G4097_56543	107829623	LOC107829623	-4.6681	0.932673	0.234933	>XM_016657074.1 PREDICTED: Nicotiana tabacum glycine-rich protein-like (LOC107829623), partial mRNA
G4097_14511	107772345	LOC107772345	-4.66013	0.23897	0.0168629	>XM_016591845.1 PREDICTED: Nicotiana tabacum protein FAR1-RELATED SEQUENCE 5-like (LOC107772345), partial mRNA
G4097_36639	107766632	LOC107766632	-4.65473	0.209883	0.0138272	>XM_016585441.1 PREDICTED: Nicotiana tabacum protein terminal ear1 homolog (LOC107766632), mRNA
G4097_62465	107810688	LOC107810688	-4.65089	0.0817098	0.00373594	>XM_016635490.1 PREDICTED: Nicotiana tabacum auxin-responsive protein SAUR68-like (LOC107810688), mRNA
G4097_41570	107765727	LOC107765727	-4.65001	0.214765	0.0143036	>XM_016584409.1 PREDICTED: Nicotiana tabacum probable ADP-ribosylation factor GTPase-activating protein AGD15 (LOC107765727), mRNA
G4097_68090	107821108	LOC107821108	-4.64925	0.337174	0.0285174	>XM_016647511.1 PREDICTED: Nicotiana tabacum synaptotagmin-5-like (LOC107821108), mRNA
G4097_15136	107816649	LOC107816649	-4.64146	0.2107	0.0139148	>XM_016642383.1 PREDICTED: Nicotiana tabacum protein terminal ear1 homolog (LOC107816649), mRNA
G4097_11284	107764584	LOC107764584	-4.63842	0.0925699	0.00440853	>XM_016583179.1 PREDICTED: Nicotiana tabacum uncharacterized LOC107764584 (LOC107764584), mRNA
G4097_53769	107818751	LOC107818751	-4.63676	0.233067	0.0162784	>XM_016644803.1 PREDICTED: Nicotiana tabacum myosin-9-like (LOC107818751), mRNA
G4097_58835	107768605	LOC107768605	-4.63676	0.233067	0.0162784	>XM_016587727.1 PREDICTED: Nicotiana tabacum uncharacterized LOC107768605 (LOC107768605), mRNA
G4097_65479	107761547	LOC107761547	-4.62643	0.015488	0.000473749	>XM_016579771.1 PREDICTED: Nicotiana tabacum uncharacterized LOC107761547 (LOC107761547), mRNA
G4097_8429	107791178	LOC107791178	-4.62215	0.286758	0.0221925	>XM_016613195.1 PREDICTED: Nicotiana tabacum probable peroxygenase 5 (LOC107791178), mRNA
G4097_29029	107788559	LOC107788559	-4.62122	0.00578045	0.000149389	>XM_016610234.1 PREDICTED: Nicotiana tabacum phosphoethanolamine N-methyltransferase-like (LOC107788559), mRNA
G4097_40788	107818221	LOC107818221	-4.6114	2.59522e-17	5.14328e-20	>XM_016644173.1 PREDICTED: Nicotiana tabacum mast cell carboxypeptidase A-like (LOC107818221), mRNA
G4097_59674	107780475	LOC107780475	-4.59882	0.302723	0.0241735	>XM_016601025.1 PREDICTED: Nicotiana tabacum uncharacterized LOC107780475 (LOC107780475), mRNA
G4097_51540	107773357	LOC107773357	-4.59673	0.368587	0.0331	>XM_016592780.1 PREDICTED: Nicotiana tabacum UPF0481 protein At3g47200-like (LOC107773357), partial mRNA
G4097_49618	107784174	LOC107784174	-4.59093	0.126462	0.00673142	>XM_016605257.1 PREDICTED: Nicotiana tabacum putative pentatricopeptide repeat-containing protein At1g69350, mitochondrial (LOC107784174), mRNA
G4097_43714	107795091	LOC107795091	-4.58818	0.735089	0.123167	>XM_016617671.1 PREDICTED: Nicotiana tabacum uncharacterized LOC107795091 (LOC107795091), mRNA
G4097_22227	107801934	LOC107801934	-4.5879	0.000789878	1.55433e-05	>XM_016625352.1 PREDICTED: Nicotiana tabacum uncharacterized LOC107801934 (LOC107801934), transcript variant X1, mRNA
G4097_67790	107761596	LOC107761596	-4.58054	0.0426141	0.00164898	>XM_016579831.1 PREDICTED: Nicotiana tabacum UPF0481 protein At3g47200-like (LOC107761596), mRNA
G4097_21092	107807331	LOC107807331	-4.57553	0.223608	0.0152729	>XM_016631691.1 PREDICTED: Nicotiana tabacum ABC transporter G family member 11-like (LOC107807331), transcript variant X2, mRNA
G4097_2389	107819076	LOC107819076	-4.57544	3.41335e-19	5.2614e-22	>XR_001655618.1 PREDICTED: Nicotiana tabacum uncharacterized LOC107819076 (LOC107819076), transcript variant X5, misc_RNA
G4097_23000	107794137	LOC107794137	-4.57434	0.0526009	0.00213756	>XM_016616602.1 PREDICTED: Nicotiana tabacum auxin-responsive protein SAUR68-like (LOC107794137), mRNA
G4097_36300	107775765	LOC107775765	-4.56583	0.390112	0.0361342	>XM_016595541.1 PREDICTED: Nicotiana tabacum HIPL1 protein-like (LOC107775765), mRNA
G4097_52594	107779883	LOC107779883	-4.56247	0.24567	0.0175324	>XM_016600385.1 PREDICTED: Nicotiana tabacum putative white-brown complex homolog protein 30 (LOC107779883), mRNA
G4097_21515	107765929	LOC107765929	-4.55703	0.26558	0.0196515	>XM_016584628.1 PREDICTED: Nicotiana tabacum uncharacterized mitochondrial protein AtMg00810-like (LOC107765929), mRNA
G4097_41188	107831760	LOC107831760	-4.55107	0.00209017	4.7114e-05	>XM_016659555.1 PREDICTED: Nicotiana tabacum replication protein A 70 kDa DNA-binding subunit A-like (LOC107831760), mRNA
G4097_10045	107786450	LOC107786450	-4.54109	0.009763	0.000274593	>XM_016607918.1 PREDICTED: Nicotiana tabacum uncharacterized LOC107786450 (LOC107786450), transcript variant X4, mRNA
G4097_66468	107804461	LOC107804461	-4.53059	0.286591	0.0221739	>XM_016628364.1 PREDICTED: Nicotiana tabacum uncharacterized LOC107804461 (LOC107804461), mRNA
G4097_18217	107821606	LOC107821606	-4.52886	0.0489795	0.00195804	>XM_016648042.1 PREDICTED: Nicotiana tabacum uncharacterized LOC107821606 (LOC107821606), partial mRNA
G4097_56	107796152	LOC107796152	-4.52714	0.715315	0.116088	>XM_016618890.1 PREDICTED: Nicotiana tabacum snakin-1-like (LOC107796152), mRNA
G4097_60676	107772920	LOC107772920	-4.52516	0.268055	0.0199563	>XM_016592378.1 PREDICTED: Nicotiana tabacum protein DETOXIFICATION 16-like (LOC107772920), mRNA
G4097_66113	107822516	LOC107822516	-4.5242	0.34366	0.0295013	>XM_016649070.1 PREDICTED: Nicotiana tabacum auxin-induced protein 15A-like (LOC107822516), mRNA
G4097_62323	107813925	LOC107813925	-4.51899	0.685456	0.105773	>XM_016639250.1 PREDICTED: Nicotiana tabacum putative F-box/LRR-repeat protein 23 (LOC107813925), mRNA
G4097_12058	107804601	LOC107804601	-4.50685	0.697233	0.109654	>XM_016628524.1 PREDICTED: Nicotiana tabacum probable glycosyltransferase At5g03795 (LOC107804601), mRNA
G4097_44190	107797955	LOC107797955	-4.49757	0.716432	0.116585	>XM_016620876.1 PREDICTED: Nicotiana tabacum serine/threonine-protein kinase WNK8-like (LOC107797955), mRNA
G4097_26169	107830663	LOC107830663	-4.49754	0.0363253	0.00135257	>XM_016658285.1 PREDICTED: Nicotiana tabacum uncharacterized mitochondrial protein AtMg00810-like (LOC107830663), mRNA
G4097_54201	107795465	LOC107795465	-4.49179	0.290049	0.0225866	>XM_016618109.1 PREDICTED: Nicotiana tabacum G-type lectin S-receptor-like serine/threonine-protein kinase At4g27290 (LOC107795465), mRNA
G4097_20907	107806696	LOC107806696	-4.47745	0.270405	0.0202666	>XM_016630908.1 PREDICTED: Nicotiana tabacum uncharacterized LOC107806696 (LOC107806696), partial mRNA
G4097_14150	107759891	LOC107759891	-4.47741	0.338073	0.0286476	>XM_016577895.1 PREDICTED: Nicotiana tabacum uncharacterized LOC107759891 (LOC107759891), mRNA
G4097_48003	107827280	LOC107827280	-4.47023	0.015576	0.000476752	>XM_016654376.1 PREDICTED: Nicotiana tabacum glucan endo-1,3-beta-glucosidase 5-like (LOC107827280), mRNA
G4097_68240	107790020	LOC107790020	-4.46404	0.0107458	0.000307397	>XM_016611914.1 PREDICTED: Nicotiana tabacum uncharacterized protein At1g66480-like (LOC107790020), mRNA
G4097_59141	107760131	LOC107760131	-4.45652	0.0952439	0.00458977	>XM_016578147.1 PREDICTED: Nicotiana tabacum UPF0481 protein At3g47200-like (LOC107760131), mRNA
G4097_24926	107793396	LOC107793396	-4.45528	0.734115	0.122916	>XM_016615740.1 PREDICTED: Nicotiana tabacum uncharacterized LOC107793396 (LOC107793396), transcript variant X1, mRNA
G4097_43114	107800090	LOC107800090	-4.44688	0.956696	0.258329	>XM_016623233.1 PREDICTED: Nicotiana tabacum seed biotin-containing protein SBP65-like (LOC107800090), transcript variant X1, mRNA
G4097_65289	107796667	LOC107796667	-4.44688	0.956696	0.258329	>XM_016619460.1 PREDICTED: Nicotiana tabacum neutral ceramidase-like (LOC107796667), mRNA
G4097_67138	107817904	LOC107817904	-4.44688	0.956696	0.258329	>XM_016643800.1 PREDICTED: Nicotiana tabacum transcription factor HEC1-like (LOC107817904), mRNA
G4097_10887	107813447	LOC107813447	-4.44396	0.306324	0.0246933	>XM_016638724.1 PREDICTED: Nicotiana tabacum GDSL esterase/lipase At5g33370-like (LOC107813447), mRNA
G4097_64241	107798131	LOC107798131	-4.44267	0.723494	0.119284	>XM_016621094.1 PREDICTED: Nicotiana tabacum L-ascorbate oxidase homolog (LOC107798131), mRNA
G4097_51044	107781729	LOC107781729	-4.42411	0.296279	0.0233802	>XM_016602475.1 PREDICTED: Nicotiana tabacum uncharacterized LOC107781729 (LOC107781729), transcript variant X2, mRNA
G4097_6820	107803641	LOC107803641	-4.42068	0.0447011	0.00174226	>XM_016627404.1 PREDICTED: Nicotiana tabacum uncharacterized LOC107803641 (LOC107803641), transcript variant X1, mRNA
G4097_41262	107829413	LOC107829413	-4.41057	1.21315e-05	1.66346e-07	>XM_016656879.1 PREDICTED: Nicotiana tabacum cytochrome P450 714A1-like (LOC107829413), mRNA
G4097_60090	107831242	LOC107831242	-4.40694	0.42615	0.0415026	>XM_016658991.1 PREDICTED: Nicotiana tabacum uncharacterized LOC107831242 (LOC107831242), mRNA
G4097_29985	107779777	LOC107779777	-4.40517	1.90363e-05	2.74375e-07	>XM_016600263.1 PREDICTED: Nicotiana tabacum auxin-responsive protein SAUR68-like (LOC107779777), mRNA
G4097_2705	107761826	LOC107761826	-4.40423	0.0230034	0.000773166	>XM_016580113.1 PREDICTED: Nicotiana tabacum uncharacterized LOC107761826 (LOC107761826), mRNA
G4097_1743	107811163	LOC107811163	-4.40117	0.0547657	0.00224417	>XM_016636052.1 PREDICTED: Nicotiana tabacum uncharacterized LOC107811163 (LOC107811163), transcript variant X2, mRNA
G4097_17456	107820169	LOC107820169	-4.39585	0.137035	0.00749996	>XM_016646397.1 PREDICTED: Nicotiana tabacum putative UPF0481 protein At3g02645 (LOC107820169), mRNA
G4097_62426	107805536	LOC107805536	-4.39112	0.0771606	0.00347388	>XM_016629593.1 PREDICTED: Nicotiana tabacum protein STRICTOSIDINE SYNTHASE-LIKE 10-like (LOC107805536), mRNA
G4097_40538	107785054	LOC107785054	-4.38748	0.384778	0.0352827	>XM_016606278.1 PREDICTED: Nicotiana tabacum uncharacterized LOC107785054 (LOC107785054), mRNA
G4097_29035	107769553	LOC107769553	-4.38005	0.836981	0.16936	>XM_016588780.1 PREDICTED: Nicotiana tabacum uncharacterized LOC107769553 (LOC107769553), mRNA
G4097_30862	107813286	LOC107813286	-4.37993	0.116241	0.00594266	>XM_016638540.1 PREDICTED: Nicotiana tabacum probable transmembrane ascorbate ferrireductase 3 (LOC107813286), mRNA
G4097_67177	107764048	LOC107764048	-4.37527	0.433779	0.0426242	>XM_016582575.1 PREDICTED: Nicotiana tabacum probable 2-oxoglutarate-dependent dioxygenase At3g49630 (LOC107764048), mRNA
G4097_27482	107788135	LOC107788135	-4.37244	0.0873989	0.00405282	>XM_016609794.1 PREDICTED: Nicotiana tabacum exopolygalacturonase-like (LOC107788135), mRNA
G4097_18361	107792109	LOC107792109	-4.36355	0.745781	0.126775	>XM_016614300.1 PREDICTED: Nicotiana tabacum uncharacterized LOC107792109 (LOC107792109), mRNA
G4097_30671	107796974	LOC107796974	-4.36355	0.745781	0.126775	>XM_016619805.1 PREDICTED: Nicotiana tabacum non-specific lipid-transfer protein 1-like (LOC107796974), mRNA
G4097_33059	107812166	LOC107812166	-4.35627	0.145357	0.0081475	>XM_016637203.1 PREDICTED: Nicotiana tabacum F-box protein PP2-A13-like (LOC107812166), mRNA
G4097_43395	107799544	LOC107799544	-4.3553	0.018115	0.000576507	>XM_016622671.1 PREDICTED: Nicotiana tabacum uncharacterized LOC107799544 (LOC107799544), mRNA
G4097_23986	107759947	LOC107759947	-4.35231	0.802826	0.152019	>XM_016577965.1 PREDICTED: Nicotiana tabacum auxin-induced protein 15A-like (LOC107759947), mRNA
G4097_31786	107779770	LOC107779770	-4.35231	0.802826	0.152019	>XM_016600256.1 PREDICTED: Nicotiana tabacum pyrophosphate--fructose 6-phosphate 1-phosphotransferase subunit beta-like (LOC107779770), mRNA
G4097_39019	107811753	LOC107811753	-4.34604	0.0320774	0.00115585	>XM_016636744.1 PREDICTED: Nicotiana tabacum protein STRICTOSIDINE SYNTHASE-LIKE 10-like (LOC107811753), mRNA
G4097_30325	107786227	LOC107786227	-4.34467	0.410815	0.039269	>XM_016607674.1 PREDICTED: Nicotiana tabacum putative disease resistance protein RGA3 (LOC107786227), partial mRNA
G4097_55265	107772829	LOC107772829	-4.33771	0.472015	0.0499001	>XM_016592297.1 PREDICTED: Nicotiana tabacum CO(2)-response secreted protease-like (LOC107772829), mRNA
G4097_34680	107820492	LOC107820492	-4.33694	3.52014e-07	3.87572e-09	>XM_016646780.1 PREDICTED: Nicotiana tabacum beta-D-glucosyl crocetin beta-1,6-glucosyltransferase-like (LOC107820492), mRNA
G4097_15610	107763790	LOC107763790	-4.33502	0.116396	0.005958	>XM_016582284.1 PREDICTED: Nicotiana tabacum transcription factor UNE10-like (LOC107763790), mRNA
G4097_16597	107795450	LOC107795450	-4.32209	0.970775	0.27223	>XM_016618093.1 PREDICTED: Nicotiana tabacum pyruvate kinase 1, cytosolic-like (LOC107795450), mRNA
G4097_20197	107797823	LOC107797823	-4.31828	0.0143053	0.000429841	>XM_016620745.1 PREDICTED: Nicotiana tabacum protein DA1-like (LOC107797823), transcript variant X1, mRNA
G4097_18954	107777333	LOC107777333	-4.3106	0.0622492	0.00265052	>XM_016597330.1 PREDICTED: Nicotiana tabacum uncharacterized LOC107777333 (LOC107777333), mRNA
G4097_26869	107804128	LOC107804128	-4.30884	0.000211277	3.64154e-06	>XM_016627959.1 PREDICTED: Nicotiana tabacum pathogenesis-related protein 5-like (LOC107804128), mRNA
G4097_2424	107824261	LOC107824261	-4.30855	0.00313164	7.44136e-05	>XM_016651008.1 PREDICTED: Nicotiana tabacum cleavage and polyadenylation specificity factor subunit 3-I-like (LOC107824261), transcript variant X1, mRNA
G4097_2359	107801408	LOC107801408	-4.30676	0.0293478	0.00103322	>XR_001651632.1 PREDICTED: Nicotiana tabacum uncharacterized LOC107801408 (LOC107801408), transcript variant X5, misc_RNA
G4097_8712	107767749	LOC107767749	-4.30108	8.73655e-09	7.71811e-11	>XM_016586833.1 PREDICTED: Nicotiana tabacum putative late blight resistance protein homolog R1B-17 (LOC107767749), transcript variant X1, mRNA
G4097_58987	107781374	LOC107781374	-4.29996	1.48346e-05	2.07876e-07	>XM_016602068.1 PREDICTED: Nicotiana tabacum auxin-responsive protein SAUR68-like (LOC107781374), mRNA
G4097_16496	107811198	LOC107811198	-4.29582	1.58534e-12	7.26754e-15	>XM_016636082.1 PREDICTED: Nicotiana tabacum uncharacterized LOC107811198 (LOC107811198), transcript variant X1, mRNA
G4097_68155	107767238	LOC107767238	-4.29399	0.753879	0.12968	>XM_016586156.1 PREDICTED: Nicotiana tabacum copper transport protein ATX1-like (LOC107767238), mRNA
G4097_14176	107789337	LOC107789337	-4.29277	0.810312	0.155977	>XM_016611123.1 PREDICTED: Nicotiana tabacum chitotriosidase-1-like (LOC107789337), mRNA
G4097_43243	107819452	LOC107819452	-4.29146	0.780367	0.140752	>XM_016645585.1 PREDICTED: Nicotiana tabacum uncharacterized LOC107819452 (LOC107819452), mRNA
G4097_4728	107798089	LOC107798089	-4.28664	0.449898	0.0455446	>XM_016621046.1 PREDICTED: Nicotiana tabacum squamosa promoter-binding-like protein 7 (LOC107798089), transcript variant X1, mRNA
G4097_34638	107771536	LOC107771536	-4.28165	0.000358462	6.50848e-06	>XM_016590924.1 PREDICTED: Nicotiana tabacum uncharacterized LOC107771536 (LOC107771536), partial mRNA
G4097_3302	107759569	LOC107759569	-4.27961	1.29937e-11	7.30919e-14	>XM_016577542.1 PREDICTED: Nicotiana tabacum uncharacterized LOC107759569 (LOC107759569), transcript variant X4, mRNA
G4097_56821	107802797	LOC107802797	-4.27692	6.81452e-15	2.14173e-17	>XM_016626368.1 PREDICTED: Nicotiana tabacum uncharacterized LOC107802797 (LOC107802797), mRNA
G4097_65824	107827303	LOC107827303	-4.27546	0.504283	0.0567457	>XM_016654401.1 PREDICTED: Nicotiana tabacum uncharacterized protein At1g32220, chloroplastic-like (LOC107827303), partial mRNA
G4097_5370	107822169	LOC107822169	-4.26966	0.771703	0.136791	>XM_016648674.1 PREDICTED: Nicotiana tabacum transcription factor CYCLOIDEA-like (LOC107822169), transcript variant X1, mRNA
G4097_59365	107822613	LOC107822613	-4.26726	0.34388	0.0295864	>XM_016649154.1 PREDICTED: Nicotiana tabacum ABSCISIC ACID-INSENSITIVE 5-like protein 2 (LOC107822613), transcript variant X2, mRNA
G4097_62946	107810220	LOC107810220	-4.26444	0.449223	0.0454223	>XM_016634980.1 PREDICTED: Nicotiana tabacum putative methyltransferase DDB_G0268948 (LOC107810220), mRNA
G4097_40066	107761931	LOC107761931	-4.26056	0.137569	0.00754334	>XM_016580225.1 PREDICTED: Nicotiana tabacum zinc finger BED domain-containing protein RICESLEEPER 2-like (LOC107761931), mRNA
G4097_34148	107830109	LOC107830109	-4.25358	0.457137	0.0468655	>XM_016657590.1 PREDICTED: Nicotiana tabacum vacuolar-processing enzyme-like (LOC107830109), mRNA
G4097_61587	107790831	LOC107790831	-4.24517	0.410815	0.0392542	>XM_016612794.1 PREDICTED: Nicotiana tabacum UPF0481 protein At3g47200-like (LOC107790831), mRNA
G4097_42252	107809398	LOC107809398	-4.24451	0.796832	0.148637	>XM_016634012.1 PREDICTED: Nicotiana tabacum glutelin type-B 1-like (LOC107809398), mRNA
G4097_67427	107824864	LOC107824864	-4.23591	0.0254527	0.000872304	>XM_016651670.1 PREDICTED: Nicotiana tabacum uncharacterized LOC107824864 (LOC107824864), mRNA
G4097_61228	107775906	LOC107775906	-4.21803	0.839417	0.170613	>XM_016595707.1 PREDICTED: Nicotiana tabacum homeobox-leucine zipper protein HOX3-like (LOC107775906), mRNA
G4097_13551	107820420	LOC107820420	-4.21573	0.492895	0.0542092	>XM_016646705.1 PREDICTED: Nicotiana tabacum uncharacterized LOC107820420 (LOC107820420), mRNA
G4097_40886	107760291	LOC107760291	-4.2135	0.147378	0.00829624	>XM_016578318.1 PREDICTED: Nicotiana tabacum GDSL esterase/lipase At4g10955-like (LOC107760291), partial mRNA
G4097_1207	107792586	LOC107792586	-4.20728	0.465441	0.048525	>XM_016614807.1 PREDICTED: Nicotiana tabacum uncharacterized LOC107792586 (LOC107792586), mRNA
G4097_46496	107811673	LOC107811673	-4.20444	0.795796	0.148283	>XM_016636643.1 PREDICTED: Nicotiana tabacum auxin-responsive protein SAUR68-like (LOC107811673), mRNA
G4097_38960	107799606	LOC107799606	-4.20444	0.795796	0.148283	>XM_016622746.1 PREDICTED: Nicotiana tabacum heavy metal-associated isoprenylated plant protein 20-like (LOC107799606), mRNA
G4097_31703	107827134	LOC107827134	-4.203	0.817047	0.160326	>XM_016654208.1 PREDICTED: Nicotiana tabacum uncharacterized LOC107827134 (LOC107827134), mRNA
G4097_56105	107819056	LOC107819056	-4.20229	0.0657963	0.00283184	>XM_016645130.1 PREDICTED: Nicotiana tabacum uncharacterized LOC107819056 (LOC107819056), mRNA
G4097_53921	107794524	LOC107794524	-4.19825	3.39371e-05	5.06808e-07	>XM_016617020.1 PREDICTED: Nicotiana tabacum tropinone reductase homolog (LOC107794524), mRNA
G4097_52697	107781708	LOC107781708	-4.19579	0.0276439	0.00096068	>XM_016602446.1 PREDICTED: Nicotiana tabacum uncharacterized LOC107781708 (LOC107781708), mRNA
G4097_63369	107830168	LOC107830168	-4.19368	0.145357	0.00814168	>XM_016657645.1 PREDICTED: Nicotiana tabacum beta-glucosidase 44-like (LOC107830168), mRNA
G4097_62529	107789931	LOC107789931	-4.19293	0.813841	0.15782	>XM_016611812.1 PREDICTED: Nicotiana tabacum translocon-associated protein subunit beta (LOC107789931), mRNA
G4097_62185	107775411	LOC107775411	-4.19293	0.813841	0.15782	>XM_016595137.1 PREDICTED: Nicotiana tabacum uncharacterized LOC107775411 (LOC107775411), mRNA
G4097_16085	107831836	LOC107831836	-4.18547	0.984098	0.288035	>XM_016659631.1 PREDICTED: Nicotiana tabacum TMV resistance protein N-like (LOC107831836), partial mRNA
G4097_37997	107762532	LOC107762532	-4.18547	0.984098	0.288035	>XM_016580892.1 PREDICTED: Nicotiana tabacum uncharacterized LOC107762532 (LOC107762532), partial mRNA
G4097_65246	107791771	LOC107791771	-4.18523	0.000770116	1.51193e-05	>XM_016613905.1 PREDICTED: Nicotiana tabacum uncharacterized LOC107791771 (LOC107791771), mRNA
G4097_10932	107823925	LOC107823925	-4.18207	0.00108663	2.26841e-05	>XM_016650638.1 PREDICTED: Nicotiana tabacum auxin-responsive protein SAUR68-like (LOC107823925), mRNA
G4097_24713	107802378	LOC107802378	-4.1758	0.944598	0.247477	>XM_016625867.1 PREDICTED: Nicotiana tabacum uncharacterized LOC107802378 (LOC107802378), mRNA
G4097_30237	107812667	LOC107812667	-4.17416	0.527228	0.0617775	>XM_016637817.1 PREDICTED: Nicotiana tabacum uncharacterized LOC107812667 (LOC107812667), partial mRNA
G4097_27095	107832224	LOC107832224	-4.17416	0.527228	0.0617775	>XM_016660039.1 PREDICTED: Nicotiana tabacum alpha carbonic anhydrase 7-like (LOC107832224), mRNA
G4097_1366	107824818	LOC107824818	-4.17252	0.013566	0.000401923	>XM_016651625.1 PREDICTED: Nicotiana tabacum putative late blight resistance protein homolog R1A-3 (LOC107824818), mRNA
G4097_18948	107827152	LOC107827152	-4.17219	0.0097954	0.0002757	>XM_016654232.1 PREDICTED: Nicotiana tabacum TMV resistance protein N-like (LOC107827152), transcript variant X2, mRNA
G4097_53547	107762320	LOC107762320	-4.16571	0.439531	0.0437628	>XM_016580665.1 PREDICTED: Nicotiana tabacum stearoyl-[acyl-carrier-protein] 9-desaturase, chloroplastic-like (LOC107762320), mRNA
G4097_14806	107770277	LOC107770277	-4.15504	0.0021922	4.97648e-05	>XM_016589567.1 PREDICTED: Nicotiana tabacum protein YLS9-like (LOC107770277), mRNA
G4097_57062	107792962	LOC107792962	-4.15495	0.58024	0.0747735	>XM_016615225.1 PREDICTED: Nicotiana tabacum probable LRR receptor-like serine/threonine-protein kinase At1g67720 (LOC107792962), transcript variant X1, mRNA
G4097_37834	107795680	LOC107795680	-4.15317	0.799981	0.150718	>XM_016618356.1 PREDICTED: Nicotiana tabacum uncharacterized LOC107795680 (LOC107795680), mRNA
G4097_24274	107772985	LOC107772985	-4.15236	0.109514	0.00549388	>XM_016592441.1 PREDICTED: Nicotiana tabacum transcription factor SCREAM2-like (LOC107772985), partial mRNA
G4097_47789	107779985	LOC107779985	-4.14221	0.507386	0.0573874	>XM_016600490.1 PREDICTED: Nicotiana tabacum 3-oxo-Delta(4,5)-steroid 5-beta-reductase-like (LOC107779985), mRNA
G4097_30179	107803870	LOC107803870	-4.14059	0.013936	0.00041456	>XM_016627664.1 PREDICTED: Nicotiana tabacum uncharacterized LOC107803870 (LOC107803870), mRNA
G4097_14388	107810216	LOC107810216	-4.13909	0.324321	0.026911	>XM_016634974.1 PREDICTED: Nicotiana tabacum meiotic recombination protein DMC1 homolog (LOC107810216), transcript variant X2, mRNA
G4097_42979	107771350	LOC107771350	-4.13245	0.615581	0.0841599	>XM_016590701.1 PREDICTED: Nicotiana tabacum uncharacterized LOC107771350 (LOC107771350), mRNA
G4097_10655	107800977	LOC107800977	-4.12323	0.0394525	0.00149347	>XM_016624245.1 PREDICTED: Nicotiana tabacum uncharacterized LOC107800977 (LOC107800977), transcript variant X2, mRNA
G4097_44334	107811024	LOC107811024	-4.11815	0.824645	0.163355	>XM_016635861.1 PREDICTED: Nicotiana tabacum cytochrome P450 72A15-like (LOC107811024), mRNA
G4097_38663	107777299	LOC107777299	-4.11696	0.847606	0.17536	>XM_016597295.1 PREDICTED: Nicotiana tabacum uncharacterized LOC107777299 (LOC107777299), mRNA
G4097_37274	107816398	LOC107816398	-4.1163	0.117607	0.00604588	>XM_016642112.1 PREDICTED: Nicotiana tabacum inactive glucose-1-phosphate adenylyltransferase small subunit 2, chloroplastic-like (LOC107816398), transcript variant X1, mRNA
G4097_36445	107814380	LOC107814380	-4.10714	0.991393	0.297374	>XM_016639791.1 PREDICTED: Nicotiana tabacum uncharacterized LOC107814380 (LOC107814380), mRNA
G4097_68341	107792746	LOC107792746	-4.10714	0.991393	0.297374	>XM_016614976.1 PREDICTED: Nicotiana tabacum uncharacterized LOC107792746 (LOC107792746), mRNA
G4097_60610	107812002	LOC107812002	-4.10714	0.991393	0.297374	>XM_016637007.1 PREDICTED: Nicotiana tabacum floral homeotic protein GLOBOSA-like (LOC107812002), transcript variant X1, mRNA
G4097_38107	107781892	LOC107781892	-4.10602	0.110263	0.00555132	>XM_016602711.1 PREDICTED: Nicotiana tabacum CASP-like protein 4A4 (LOC107781892), mRNA
G4097_10737	107832399	LOC107832399	-4.10571	0.541791	0.0653893	>XM_016660236.1 PREDICTED: Nicotiana tabacum omega-3 fatty acid desaturase, chloroplastic-like (LOC107832399), mRNA
G4097_42012	107810127	LOC107810127	-4.10494	0.117356	0.00602611	>XM_016634867.1 PREDICTED: Nicotiana tabacum probable transmembrane ascorbate ferrireductase 3 (LOC107810127), mRNA
G4097_56341	107818509	LOC107818509	-4.09177	0.298982	0.0236774	>XM_016644530.1 PREDICTED: Nicotiana tabacum putative UPF0481 protein At3g02645 (LOC107818509), mRNA
G4097_14534	107774737	LOC107774737	-4.08337	0.00733513	0.000198818	>XM_016594374.1 PREDICTED: Nicotiana tabacum MLO-like protein 3 (LOC107774737), transcript variant X1, mRNA
G4097_64697	107824908	LOC107824908	-4.08061	0.520958	0.060437	>XM_016651714.1 PREDICTED: Nicotiana tabacum uncharacterized LOC107824908 (LOC107824908), mRNA
G4097_33433	107790794	LOC107790794	-4.08061	0.520958	0.060437	>XM_016612761.1 PREDICTED: Nicotiana tabacum pathogenesis-related protein 5-like (LOC107790794), transcript variant X2, mRNA
G4097_27309	107783991	LOC107783991	-4.07623	0.267218	0.0198672	>XM_016605033.1 PREDICTED: Nicotiana tabacum lysM domain receptor-like kinase 4 (LOC107783991), mRNA
G4097_52760	107792459	LOC107792459	-4.07151	0.861991	0.183915	>XM_016614671.1 PREDICTED: Nicotiana tabacum DELLA protein RGL1-like (LOC107792459), mRNA
G4097_23740	107800302	LOC107800302	-4.06838	0.12628	0.00671668	>XM_016623452.1 PREDICTED: Nicotiana tabacum uncharacterized LOC107800302 (LOC107800302), mRNA
G4097_16499	107767298	LOC107767298	-4.05531	0.000788229	1.54951e-05	>XM_016586252.1 PREDICTED: Nicotiana tabacum uncharacterized LOC107767298 (LOC107767298), transcript variant X4, mRNA
G4097_26598	107826349	LOC107826349	-4.05358	0.85514	0.179786	>XM_016653311.1 PREDICTED: Nicotiana tabacum uncharacterized mitochondrial protein AtMg00810-like (LOC107826349), partial mRNA
G4097_2025	107805817	LOC107805817	-4.04632	0.117306	0.00602099	>XM_016629901.1 PREDICTED: Nicotiana tabacum uncharacterized LOC107805817 (LOC107805817), mRNA
G4097_53311	107796151	LOC107796151	-4.03628	0.566946	0.0715468	>XM_016618889.1 PREDICTED: Nicotiana tabacum protein ODORANT1-like (LOC107796151), mRNA
G4097_60286	107786575	LOC107786575	-4.03628	0.566946	0.0715468	>XM_016608077.1 PREDICTED: Nicotiana tabacum flowering-promoting factor 1-like (LOC107786575), mRNA
G4097_12740	107763563	LOC107763563	-4.03415	0.226012	0.0155232	>XM_016582050.1 PREDICTED: Nicotiana tabacum beta-galactosidase 13-like (LOC107763563), mRNA
G4097_52871	107792757	LOC107792757	-4.02874	0.000325627	5.88624e-06	>XM_016614987.1 PREDICTED: Nicotiana tabacum calcium-dependent protein kinase 29-like (LOC107792757), mRNA
G4097_44044	107828875	LOC107828875	-4.02656	7.25242e-05	1.14694e-06	>XM_016656263.1 PREDICTED: Nicotiana tabacum uncharacterized LOC107828875 (LOC107828875), mRNA
G4097_15832	107761361	LOC107761361	-4.02295	0.869361	0.188268	>XM_016579586.1 PREDICTED: Nicotiana tabacum uncharacterized LOC107761361 (LOC107761361), transcript variant X1, mRNA
G4097_18642	107779162	LOC107779162	-4.02247	0.212321	0.0140558	>XM_016599521.1 PREDICTED: Nicotiana tabacum auxin-induced protein AUX22-like (LOC107779162), mRNA
G4097_41350	107760708	LOC107760708	-4.01184	4.97992e-10	3.57888e-12	>XM_016578809.1 PREDICTED: Nicotiana tabacum pentatricopeptide repeat-containing protein At5g43790-like (LOC107760708), mRNA
G4097_65634	107784787	LOC107784787	-4.00754	0.532967	0.0630227	>XM_016605970.1 PREDICTED: Nicotiana tabacum probable methyltransferase PMT27 (LOC107784787), mRNA
G4097_58973	107764047	LOC107764047	-4.00299	0.15694	0.00908574	>XM_016582574.1 PREDICTED: Nicotiana tabacum uncharacterized LOC107764047 (LOC107764047), mRNA
G4097_40988	107811666	LOC107811666	-3.99838	0.299055	0.023701	>XM_016636637.1 PREDICTED: Nicotiana tabacum polygalacturonase At1g48100-like (LOC107811666), mRNA
G4097_66895	107766677	LOC107766677	-3.99803	0.623943	0.0864207	>XM_016585496.1 PREDICTED: Nicotiana tabacum secoisolariciresinol dehydrogenase-like (LOC107766677), mRNA
G4097_12647	107809722	LOC107809722	-3.9969	0.850344	0.177286	>XM_016634391.1 PREDICTED: Nicotiana tabacum transcription factor bHLH75-like (LOC107809722), transcript variant X4, mRNA
G4097_54259	107827821	LOC107827821	-3.99632	0.164899	0.0096885	>XM_016655028.1 PREDICTED: Nicotiana tabacum NAC domain-containing protein 86-like (LOC107827821), transcript variant X1, mRNA
G4097_18392	107806850	LOC107806850	-3.99082	6.36541e-11	3.98842e-13	>XM_016631103.1 PREDICTED: Nicotiana tabacum putative pentatricopeptide repeat-containing protein At3g05240 (LOC107806850), transcript variant X2, mRNA
G4097_28875	107769666	LOC107769666	-3.98683	0.907282	0.214261	>XM_016588903.1 PREDICTED: Nicotiana tabacum protein BOBBER 2-like (LOC107769666), mRNA
G4097_68262	107828857	LOC107828857	-3.98683	0.907282	0.214261	>XM_016656243.1 PREDICTED: Nicotiana tabacum probable methyltransferase PMT15 (LOC107828857), mRNA
G4097_30808	107831958	LOC107831958	-3.98413	0.208428	0.0136738	>XM_016659750.1 PREDICTED: Nicotiana tabacum uncharacterized LOC107831958 (LOC107831958), mRNA
G4097_18849	107823579	LOC107823579	-3.98132	0.580125	0.0747424	>XM_016650266.1 PREDICTED: Nicotiana tabacum annexin D3-like (LOC107823579), mRNA
G4097_37077	107761088	LOC107761088	-3.9753	0.236516	0.0166045	>XM_016579255.1 PREDICTED: Nicotiana tabacum polcalcin Nic t 2-like (LOC107761088), mRNA
G4097_68050	107774045	LOC107774045	-3.97069	0.905506	0.213172	>XM_016593501.1 PREDICTED: Nicotiana tabacum probable glycosyltransferase At5g03795 (LOC107774045), mRNA
G4097_25956	107798238	LOC107798238	-3.9674	0.861859	0.183714	>XM_016621209.1 PREDICTED: Nicotiana tabacum uncharacterized LOC107798238 (LOC107798238), mRNA
G4097_52443	107773494	LOC107773494	-3.96699	0.837644	0.169611	>XM_016592904.1 PREDICTED: Nicotiana tabacum uncharacterized LOC107773494 (LOC107773494), mRNA
G4097_56667	107758924	LOC107758924	-3.959	0.000596669	1.14427e-05	>XM_016576771.1 PREDICTED: Nicotiana tabacum uncharacterized mitochondrial protein AtMg00810-like (LOC107758924), mRNA
G4097_35941	107802126	LOC107802126	-3.94097	0.66513	0.0990343	>XM_016625567.1 PREDICTED: Nicotiana tabacum uncharacterized LOC107802126 (LOC107802126), mRNA
G4097_40619	107821886	LOC107821886	-3.94097	0.66513	0.0990343	>XM_016648343.1 PREDICTED: Nicotiana tabacum bax inhibitor 1-like (LOC107821886), mRNA
G4097_23507	107770082	LOC107770082	-3.93678	0.458045	0.0470874	>XM_016589348.1 PREDICTED: Nicotiana tabacum serine/threonine-protein phosphatase 7 long form homolog (LOC107770082), partial mRNA
G4097_44964	107809147	LOC107809147	-3.93275	0.0013681	2.93414e-05	>XM_016633743.1 PREDICTED: Nicotiana tabacum phylloplanin (LOC107809147), mRNA
G4097_5967	107803431	LOC107803431	-3.92926	0.480664	0.0517478	>XM_016627146.1 PREDICTED: Nicotiana tabacum protein FAR1-RELATED SEQUENCE 4-like (LOC107803431), partial mRNA
G4097_27772	107767564	LOC107767564	-3.92909	0.322903	0.0267141	>XM_016586602.1 PREDICTED: Nicotiana tabacum carboxylesterase 1-like (LOC107767564), mRNA
G4097_58276	107762590	LOC107762590	-3.92457	0.101154	0.00495908	>XM_016580960.1 PREDICTED: Nicotiana tabacum uncharacterized LOC107762590 (LOC107762590), mRNA
G4097_59858	107790955	LOC107790955	-3.9244	0.0021816	4.93932e-05	>XM_016612927.1 PREDICTED: Nicotiana tabacum chlorophyll a-b binding protein 36, chloroplastic-like (LOC107790955), mRNA
G4097_46022	107768383	LOC107768383	-3.9172	0.032373	0.00117152	>XM_016587509.1 PREDICTED: Nicotiana tabacum probable xyloglucan endotransglucosylase/hydrolase protein 10 (LOC107768383), mRNA
G4097_66653	107799971	LOC107799971	-3.91709	0.0726194	0.0032212	>XM_016623115.1 PREDICTED: Nicotiana tabacum uncharacterized LOC107799971 (LOC107799971), mRNA
G4097_9517	107788935	LOC107788935	-3.91178	0.613392	0.0836577	>XM_016610676.1 PREDICTED: Nicotiana tabacum cation/H(+) antiporter 15-like (LOC107788935), mRNA
G4097_56051	107817342	LOC107817342	-3.90526	0.00318531	7.60715e-05	>XM_016643144.1 PREDICTED: Nicotiana tabacum protein QUIRKY-like (LOC107817342), mRNA
G4097_63199	107805196	LOC107805196	-3.90458	0.915057	0.220107	>XM_016629190.1 PREDICTED: Nicotiana tabacum auxin-responsive protein SAUR68-like (LOC107805196), mRNA
G4097_36322	107824869	LOC107824869	-3.90253	0.898507	0.20753	>XM_016651674.1 PREDICTED: Nicotiana tabacum protein GLUTAMINE DUMPER 5-like (LOC107824869), mRNA
G4097_24244	107765207	LOC107765207	-3.89624	3.69121e-08	3.59855e-10	>XM_016583830.1 PREDICTED: Nicotiana tabacum uncharacterized LOC107765207 (LOC107765207), mRNA
G4097_39091	107791012	LOC107791012	-3.89547	0.282878	0.0217543	>XM_016612993.1 PREDICTED: Nicotiana tabacum putative disease resistance protein At4g11170 (LOC107791012), mRNA
G4097_36845	107761025	LOC107761025	-3.88943	0.451547	0.0459542	>XM_016579177.1 PREDICTED: Nicotiana tabacum probable glycosyltransferase At5g03795 (LOC107761025), mRNA
G4097_26933	107792155	LOC107792155	-3.88385	0.603997	0.0811431	>XM_016614345.1 PREDICTED: Nicotiana tabacum uncharacterized LOC107792155 (LOC107792155), transcript variant X2, mRNA
G4097_19338	107783278	LOC107783278	-3.8825	0.183381	0.0112663	>XM_016604256.1 PREDICTED: Nicotiana tabacum uncharacterized mitochondrial protein AtMg00810-like (LOC107783278), mRNA
G4097_18653	107771686	LOC107771686	-3.87934	0.288988	0.0224184	>XM_016591116.1 PREDICTED: Nicotiana tabacum beta-amylase 3, chloroplastic-like (LOC107771686), mRNA
G4097_61606	107787890	LOC107787890	-3.8748	0.903831	0.211203	>XM_016609506.1 PREDICTED: Nicotiana tabacum uncharacterized LOC107787890 (LOC107787890), partial mRNA
G4097_25499	107765890	LOC107765890	-3.87184	0.628094	0.0873227	>XM_016584588.1 PREDICTED: Nicotiana tabacum proline-rich receptor-like protein kinase PERK5 (LOC107765890), mRNA
G4097_10572	107831067	LOC107831067	-3.8711	0.902646	0.21024	>XM_016658793.1 PREDICTED: Nicotiana tabacum uncharacterized LOC107831067 (LOC107831067), mRNA
G4097_6360	107784205	LOC107784205	-3.8711	0.902646	0.21024	>XM_016605288.1 PREDICTED: Nicotiana tabacum uncharacterized LOC107784205 (LOC107784205), mRNA
G4097_2802	107781523	LOC107781523	-3.87063	0.00192535	4.26664e-05	>XM_016602239.1 PREDICTED: Nicotiana tabacum uncharacterized LOC107781523 (LOC107781523), transcript variant X3, mRNA
G4097_48408	107810118	LOC107810118	-3.86897	0.0971012	0.00470402	>XM_016634857.1 PREDICTED: Nicotiana tabacum uncharacterized mitochondrial protein AtMg00810-like (LOC107810118), partial mRNA
G4097_60497	107792766	LOC107792766	-3.8679	0.00867678	0.000239526	>XM_016614996.1 PREDICTED: Nicotiana tabacum protein STRICTOSIDINE SYNTHASE-LIKE 3-like (LOC107792766), mRNA
G4097_2053	107827008	LOC107827008	-3.86786	0.910475	0.216219	>XM_016654060.1 PREDICTED: Nicotiana tabacum protein JASON-like (LOC107827008), mRNA
G4097_8726	107779773	LOC107779773	-3.86592	0.997262	0.327419	>XM_016600258.1 PREDICTED: Nicotiana tabacum auxin-responsive protein SAUR68-like (LOC107779773), mRNA
G4097_44034	107782781	LOC107782781	-3.86592	0.997262	0.327419	>XM_016603718.1 PREDICTED: Nicotiana tabacum uncharacterized LOC107782781 (LOC107782781), mRNA
G4097_33376	107830103	LOC107830103	-3.86529	0.146358	0.00822994	>XM_016657584.1 PREDICTED: Nicotiana tabacum UPF0481 protein At3g47200-like (LOC107830103), mRNA
G4097_66793	107793980	LOC107793980	-3.86186	0.517979	0.0596615	>XM_016616429.1 PREDICTED: Nicotiana tabacum glucan endo-1,3-beta-glucosidase-like (LOC107793980), mRNA
G4097_44028	107806421	LOC107806421	-3.85987	0.389384	0.0359655	>XM_016630578.1 PREDICTED: Nicotiana tabacum boron transporter 4-like (LOC107806421), transcript variant X3, mRNA
G4097_10997	107803209	LOC107803209	-3.8588	0.00279494	6.52381e-05	>XM_016626847.1 PREDICTED: Nicotiana tabacum pentatricopeptide repeat-containing protein At1g25360-like (LOC107803209), transcript variant X1, mRNA
G4097_57123	107785927	LOC107785927	-3.85502	0.260908	0.0192049	>XM_016607350.1 PREDICTED: Nicotiana tabacum MADS-box transcription factor 23-like (LOC107785927), transcript variant X2, mRNA
G4097_25059	107782437	LOC107782437	-3.85404	0.630536	0.0880028	>XM_016603321.1 PREDICTED: Nicotiana tabacum cyclin-D4-1-like (LOC107782437), mRNA
G4097_40773	107781540	LOC107781540	-3.85404	0.630536	0.0880028	>XM_016602260.1 PREDICTED: Nicotiana tabacum uncharacterized LOC107781540 (LOC107781540), mRNA
G4097_63552	107765451	LOC107765451	-3.85404	0.630536	0.0880028	>XM_016584101.1 PREDICTED: Nicotiana tabacum uncharacterized LOC107765451 (LOC107765451), mRNA
G4097_48002	107825939	LOC107825939	-3.85349	0.905611	0.21325	>XM_016652878.1 PREDICTED: Nicotiana tabacum uncharacterized mitochondrial protein AtMg00810-like (LOC107825939), transcript variant X2, mRNA
G4097_45250	107827905	LOC107827905	-3.85349	0.905611	0.21325	>XM_016655135.1 PREDICTED: Nicotiana tabacum RING-H2 finger protein ATL70-like (LOC107827905), mRNA
G4097_31730	107802165	LOC107802165	-3.84736	0.000960445	1.9514e-05	>XM_016625614.1 PREDICTED: Nicotiana tabacum polygalacturonase At1g48100-like (LOC107802165), mRNA
G4097_403	107828786	LOC107828786	-3.84445	0.310234	0.025181	>XM_016656155.1 PREDICTED: Nicotiana tabacum cytochrome b561 domain-containing protein At2g30890-like (LOC107828786), mRNA
G4097_19112	107822775	LOC107822775	-3.83965	0.332752	0.0279703	>XM_016649343.1 PREDICTED: Nicotiana tabacum uncharacterized LOC107822775 (LOC107822775), partial mRNA
G4097_7135	107784750	LOC107784750	-3.83153	0.42466	0.0412895	>XM_016605926.1 PREDICTED: Nicotiana tabacum uncharacterized LOC107784750 (LOC107784750), mRNA
G4097_48516	107782020	LOC107782020	-3.82881	1.37232e-25	1.18128e-28	>XM_016602856.1 PREDICTED: Nicotiana tabacum small ubiquitin-related modifier 1-like (LOC107782020), mRNA
G4097_33156	107768592	LOC107768592	-3.82871	0.184424	0.0113784	>XM_016587716.1 PREDICTED: Nicotiana tabacum uncharacterized LOC107768592 (LOC107768592), transcript variant X2, mRNA
G4097_53197	107778376	LOC107778376	-3.82317	0.0151896	0.000461581	>XM_016598624.1 PREDICTED: Nicotiana tabacum protein SIEVE ELEMENT OCCLUSION B-like (LOC107778376), transcript variant X1, mRNA
G4097_17560	107803934	LOC107803934	-3.82285	0.924089	0.226756	>XM_016627726.1 PREDICTED: Nicotiana tabacum calcium-dependent protein kinase 8-like (LOC107803934), mRNA
G4097_14082	107823155	LOC107823155	-3.82162	0.696479	0.109314	>XM_016649752.1 PREDICTED: Nicotiana tabacum anthocyanidin 3-O-glucosyltransferase 2-like (LOC107823155), mRNA
G4097_68841	107768219	LOC107768219	-3.82135	0.90425	0.21156	>XM_016587321.1 PREDICTED: Nicotiana tabacum respiratory burst oxidase homolog protein B-like (LOC107768219), mRNA
G4097_27041	107780232	LOC107780232	-3.82135	0.90425	0.21156	>XM_016600767.1 PREDICTED: Nicotiana tabacum uncharacterized LOC107780232 (LOC107780232), mRNA
G4097_65411	107805330	LOC107805330	-3.81702	0.921495	0.224332	>XM_016629358.1 PREDICTED: Nicotiana tabacum indole-3-acetic acid-induced protein ARG7-like (LOC107805330), mRNA
G4097_58593	107765038	LOC107765038	-3.80611	0.0174883	0.00055139	>XM_016583628.1 PREDICTED: Nicotiana tabacum pathogenesis-related protein 5-like (LOC107765038), mRNA
G4097_59318	107828461	LOC107828461	-3.80336	4.35868e-25	3.92642e-28	>XM_016655773.1 PREDICTED: Nicotiana tabacum zinc finger BED domain-containing protein RICESLEEPER 1-like (LOC107828461), mRNA
G4097_65889	107781066	LOC107781066	-3.80026	0.218021	0.0147169	>XM_016601692.1 PREDICTED: Nicotiana tabacum ankyrin repeat-containing protein At3g12360-like (LOC107781066), mRNA
G4097_712	107773269	LOC107773269	-3.79644	0.305792	0.0245777	>XM_016592712.1 PREDICTED: Nicotiana tabacum uncharacterized LOC107773269 (LOC107773269), mRNA
G4097_46411	107763694	LOC107763694	-3.79353	0.0332794	0.00121249	>XM_016582189.1 PREDICTED: Nicotiana tabacum myb-related protein 330-like (LOC107763694), mRNA
G4097_8241	107810690	LOC107810690	-3.7919	0.0927111	0.00441711	>XM_016635493.1 PREDICTED: Nicotiana tabacum auxin-responsive protein SAUR68-like (LOC107810690), mRNA
G4097_16086	107795785	LOC107795785	-3.77916	0.941059	0.243177	>XM_016618477.1 PREDICTED: Nicotiana tabacum auxin-responsive protein SAUR65-like (LOC107795785), mRNA
G4097_62364	107788169	LOC107788169	-3.77747	0.896329	0.206151	>XM_016609824.1 PREDICTED: Nicotiana tabacum transcription factor bHLH93-like (LOC107788169), mRNA
G4097_25288	107762071	LOC107762071	-3.77743	0.678987	0.103777	>XM_016580392.1 PREDICTED: Nicotiana tabacum LEAF RUST 10 DISEASE-RESISTANCE LOCUS RECEPTOR-LIKE PROTEIN KINASE-like 2.1 (LOC107762071), mRNA
G4097_43557	107798095	LOC107798095	-3.77503	0.00666614	0.000176015	>XM_016621054.1 PREDICTED: Nicotiana tabacum auxin-induced protein 15A-like (LOC107798095), mRNA
G4097_29341	107795689	LOC107795689	-3.77474	1.12124e-06	1.32428e-08	>XM_016618364.1 PREDICTED: Nicotiana tabacum SPX domain-containing membrane protein At4g22990-like (LOC107795689), transcript variant X1, mRNA
G4097_60711	107813390	LOC107813390	-3.77397	0.304475	0.0244231	>XM_016638660.1 PREDICTED: Nicotiana tabacum auxin-responsive protein IAA29-like (LOC107813390), mRNA
G4097_11116	107819902	LOC107819902	-3.76517	0.396012	0.037051	>XM_016646081.1 PREDICTED: Nicotiana tabacum probable serine/threonine-protein kinase At1g09600 (LOC107819902), transcript variant X3, mRNA
G4097_64814	107767071	LOC107767071	-3.7581	0.154565	0.00888996	>XM_016585985.1 PREDICTED: Nicotiana tabacum nuclear distribution protein PAC1-2-like (LOC107767071), mRNA
G4097_67910	107830611	LOC107830611	-3.75395	0.92587	0.228991	>XM_016658233.1 PREDICTED: Nicotiana tabacum uncharacterized mitochondrial protein AtMg00810-like (LOC107830611), mRNA
G4097_67029	107775043	LOC107775043	-3.75395	0.92587	0.228991	>XM_016594717.1 PREDICTED: Nicotiana tabacum CASP-like protein 4A4 (LOC107775043), mRNA
G4097_17383	107813974	LOC107813974	-3.75395	0.92587	0.228991	>XM_016639296.1 PREDICTED: Nicotiana tabacum probable serine/threonine-protein kinase At5g41260 (LOC107813974), mRNA
G4097_13224	107822981	LOC107822981	-3.74998	0.0571181	0.00237533	>XM_016649567.1 PREDICTED: Nicotiana tabacum NAC domain-containing protein 86-like (LOC107822981), mRNA
G4097_15616	107829047	LOC107829047	-3.74782	0.186492	0.0115507	>XM_016656466.1 PREDICTED: Nicotiana tabacum uncharacterized LOC107829047 (LOC107829047), transcript variant X2, mRNA
G4097_41681	107784580	LOC107784580	-3.74725	0.720463	0.118005	>XM_016605725.1 PREDICTED: Nicotiana tabacum 3-hydroxyisobutyryl-CoA hydrolase 1-like (LOC107784580), mRNA
G4097_35828	107814985	LOC107814985	-3.74456	0.171213	0.0102796	>XM_016640492.1 PREDICTED: Nicotiana tabacum aquaporin TIP1-1 (LOC107814985), mRNA
G4097_24677	107812629	LOC107812629	-3.74455	0.650096	0.0942076	>XM_016637775.1 PREDICTED: Nicotiana tabacum cation/H(+) antiporter 15-like (LOC107812629), mRNA
G4097_6675	107818227	LOC107818227	-3.74428	0.37088	0.0333951	>XM_016644181.1 PREDICTED: Nicotiana tabacum probable glycosyltransferase At5g03795 (LOC107818227), transcript variant X1, mRNA
G4097_34592	107794488	LOC107794488	-3.7406	0.511456	0.0581367	>XM_016616985.1 PREDICTED: Nicotiana tabacum uncharacterized LOC107794488 (LOC107794488), transcript variant X1, mRNA
G4097_30766	107770554	LOC107770554	-3.73928	0.270489	0.0202783	>XR_001644636.1 PREDICTED: Nicotiana tabacum uncharacterized LOC107770554 (LOC107770554), transcript variant X2, misc_RNA
G4097_24345	107778159	LOC107778159	-3.73761	0.171177	0.0102617	>XM_016598363.1 PREDICTED: Nicotiana tabacum uncharacterized LOC107778159 (LOC107778159), transcript variant X1, mRNA
G4097_61884	107816295	LOC107816295	-3.73746	0.0337514	0.00123374	>XM_016641995.1 PREDICTED: Nicotiana tabacum uncharacterized protein DKFZp434B061-like (LOC107816295), mRNA
G4097_15501	107816626	LOC107816626	-3.7331	0.213309	0.0141639	>XM_016642357.1 PREDICTED: Nicotiana tabacum protein ACCELERATED CELL DEATH 6-like (LOC107816626), mRNA
G4097_13905	107798519	LOC107798519	-3.71998	0.0179133	0.000567656	>XM_016621523.1 PREDICTED: Nicotiana tabacum non-structural maintenance of chromosomes element 4 homolog A-like (LOC107798519), transcript variant X2, mRNA
G4097_27887	107803183	LOC107803183	-3.7177	0.952335	0.253707	>XM_016626817.1 PREDICTED: Nicotiana tabacum gibberellin 20 oxidase 1-like (LOC107803183), mRNA
G4097_59563	107797078	LOC107797078	-3.71256	0.696479	0.109379	>XM_016619936.1 PREDICTED: Nicotiana tabacum uncharacterized LOC107797078 (LOC107797078), mRNA
G4097_30970	107818722	LOC107818722	-3.71256	0.696479	0.109379	>XM_016644757.1 PREDICTED: Nicotiana tabacum gibberellin 2-beta-dioxygenase 1-like (LOC107818722), mRNA
G4097_24259	107762913	LOC107762913	-3.71098	0.961372	0.262683	>XM_016581310.1 PREDICTED: Nicotiana tabacum uncharacterized mitochondrial protein AtMg00810-like (LOC107762913), mRNA
G4097_48631	107829222	LOC107829222	-3.71098	0.961372	0.262683	>XM_016656691.1 PREDICTED: Nicotiana tabacum protein DETOXIFICATION 49-like (LOC107829222), mRNA
G4097_882	107796987	LOC107796987	-3.71098	0.961372	0.262683	>XM_016619816.1 PREDICTED: Nicotiana tabacum zinc-finger homeodomain protein 2-like (LOC107796987), mRNA
G4097_25870	107827731	LOC107827731	-3.70727	2.67624e-05	3.93233e-07	>XM_016654923.1 PREDICTED: Nicotiana tabacum uncharacterized LOC107827731 (LOC107827731), transcript variant X4, mRNA
G4097_17493	107774907	LOC107774907	-3.69669	0.353198	0.0308874	>XM_016594573.1 PREDICTED: Nicotiana tabacum histone-lysine N-methyltransferase SUVR4-like (LOC107774907), transcript variant X6, mRNA
G4097_59713	107802462	LOC107802462	-3.6928	0.997262	0.350176	>XM_016625971.1 PREDICTED: Nicotiana tabacum protein RADIALIS-like 1 (LOC107802462), mRNA
G4097_10888	107802878	LOC107802878	-3.6928	0.997262	0.350176	>XM_016626454.1 PREDICTED: Nicotiana tabacum squamosa promoter-binding-like protein 3 (LOC107802878), mRNA
G4097_57526	107803002	LOC107803002	-3.6928	0.997262	0.350176	>XM_016626598.1 PREDICTED: Nicotiana tabacum serine/threonine-protein kinase CDL1-like (LOC107803002), mRNA
G4097_8357	107784993	LOC107784993	-3.68908	0.439816	0.0438414	>XM_016606205.1 PREDICTED: Nicotiana tabacum WAT1-related protein At1g68170-like (LOC107784993), mRNA
G4097_28759	107790504	LOC107790504	-3.68788	0.259502	0.0190286	>XM_016612429.1 PREDICTED: Nicotiana tabacum zinc finger BED domain-containing protein RICESLEEPER 4-like (LOC107790504), mRNA
G4097_38628	107805217	LOC107805217	-3.68322	0.137935	0.00756927	>XM_016629211.1 PREDICTED: Nicotiana tabacum protein RALF-like 34 (LOC107805217), mRNA
G4097_13191	107829823	LOC107829823	-3.68172	0.494388	0.0545048	>XM_016657287.1 PREDICTED: Nicotiana tabacum glucose and ribitol dehydrogenase homolog 1-like (LOC107829823), mRNA
G4097_45711	107784202	LOC107784202	-3.68059	0.104943	0.00520345	>XM_016605285.1 PREDICTED: Nicotiana tabacum early nodulin-like protein 1 (LOC107784202), mRNA
G4097_63074	107787812	LOC107787812	-3.68011	0.323081	0.0267434	>XM_016609419.1 PREDICTED: Nicotiana tabacum osmotin-like protein (LOC107787812), mRNA
G4097_21601	107778355	LOC107778355	-3.67997	0.0036212	8.78588e-05	>XM_016598604.1 PREDICTED: Nicotiana tabacum uncharacterized LOC107778355 (LOC107778355), mRNA
G4097_10248	107776815	LOC107776815	-3.67626	0.00337622	8.09688e-05	>XR_001646051.1 PREDICTED: Nicotiana tabacum 2-isopropylmalate synthase A-like (LOC107776815), transcript variant X2, misc_RNA
G4097_33901	107830233	LOC107830233	-3.67495	0.997262	0.352579	>XM_016657738.1 PREDICTED: Nicotiana tabacum uncharacterized LOC107830233 (LOC107830233), mRNA
G4097_11324	107811771	LOC107811771	-3.67495	0.997262	0.352579	>XM_016636764.1 PREDICTED: Nicotiana tabacum uncharacterized LOC107811771 (LOC107811771), partial mRNA
G4097_57482	107770220	LOC107770220	-3.67495	0.997262	0.352579	>XM_016589502.1 PREDICTED: Nicotiana tabacum uncharacterized LOC107770220 (LOC107770220), mRNA
G4097_14016	107820235	LOC107820235	-3.67495	0.997262	0.352579	>XM_016646483.1 PREDICTED: Nicotiana tabacum uncharacterized LOC107820235 (LOC107820235), mRNA
G4097_39960	107804212	LOC107804212	-3.67495	0.997262	0.352579	>XM_016628061.1 PREDICTED: Nicotiana tabacum disease resistance protein RPM1-like (LOC107804212), mRNA
G4097_6167	107782821	LOC107782821	-3.67442	0.968715	0.268879	>XM_016603755.1 PREDICTED: Nicotiana tabacum uncharacterized LOC107782821 (LOC107782821), mRNA
G4097_48372	107762549	LOC107762549	-3.67442	0.968715	0.268879	>XM_016580916.1 PREDICTED: Nicotiana tabacum uncharacterized LOC107762549 (LOC107762549), mRNA
G4097_60028	107781355	LOC107781355	-3.67393	0.459297	0.0474983	>XM_016602050.1 PREDICTED: Nicotiana tabacum auxin-responsive protein SAUR68-like (LOC107781355), mRNA
G4097_21255	107813145	LOC107813145	-3.67232	0.596142	0.0790855	>XM_016638361.1 PREDICTED: Nicotiana tabacum WAT1-related protein At1g68170-like (LOC107813145), transcript variant X1, mRNA
G4097_35233	107759326	LOC107759326	-3.67005	0.0467736	0.00184874	>XM_016577218.1 PREDICTED: Nicotiana tabacum thioredoxin H4-like (LOC107759326), mRNA
G4097_46708	107768537	LOC107768537	-3.66805	0.380845	0.0347067	>XM_016587667.1 PREDICTED: Nicotiana tabacum LOB domain-containing protein 21-like (LOC107768537), mRNA
G4097_8767	107780859	LOC107780859	-3.66517	0.534405	0.0636314	>XM_016601462.1 PREDICTED: Nicotiana tabacum putative phytosulfokines 6 (LOC107780859), mRNA
G4097_10982	107788785	LOC107788785	-3.66122	1.17071e-09	8.90561e-12	>XM_016610497.1 PREDICTED: Nicotiana tabacum uncharacterized LOC107788785 (LOC107788785), transcript variant X1, mRNA
G4097_29302	107760738	LOC107760738	-3.65768	0.967342	0.267776	>XM_016578839.1 PREDICTED: Nicotiana tabacum uncharacterized LOC107760738 (LOC107760738), mRNA
G4097_29050	107829636	LOC107829636	-3.65768	0.967342	0.267776	>XM_016657088.1 PREDICTED: Nicotiana tabacum WEB family protein At1g75720-like (LOC107829636), mRNA
G4097_54558	107789468	LOC107789468	-3.65563	0.711524	0.114847	>XM_016611287.1 PREDICTED: Nicotiana tabacum uncharacterized LOC107789468 (LOC107789468), mRNA
G4097_18334	107813190	LOC107813190	-3.6475	0.0152507	0.000465268	>XM_016638418.1 PREDICTED: Nicotiana tabacum uncharacterized LOC107813190 (LOC107813190), mRNA
G4097_56959	107789855	LOC107789855	-3.6444	0.0549462	0.00225803	>XM_016611729.1 PREDICTED: Nicotiana tabacum glycerol-3-phosphate 2-O-acyltransferase 6-like (LOC107789855), mRNA
G4097_61963	107794378	LOC107794378	-3.6434	0.0309524	0.0011054	>XM_016616859.1 PREDICTED: Nicotiana tabacum uncharacterized LOC107794378 (LOC107794378), mRNA
G4097_66673	107793623	LOC107793623	-3.63794	1.17133e-05	1.59448e-07	>XM_016616012.1 PREDICTED: Nicotiana tabacum auxin-responsive protein SAUR68-like (LOC107793623), mRNA
G4097_1400	107772820	LOC107772820	-3.62842	0.00463618	0.000116548	>XM_016592290.1 PREDICTED: Nicotiana tabacum uncharacterized LOC107772820 (LOC107772820), mRNA
G4097_1024	107801871	LOC107801871	-3.62648	0.413164	0.0396536	>XM_016625276.1 PREDICTED: Nicotiana tabacum clathrin coat assembly protein AP180-like (LOC107801871), mRNA
G4097_52246	107801034	LOC107801034	-3.62584	0.104011	0.00513244	>XM_016624297.1 PREDICTED: Nicotiana tabacum calcium-dependent protein kinase 26-like (LOC107801034), transcript variant X2, mRNA
G4097_5668	107825347	LOC107825347	-3.62488	0.997262	0.330557	>XM_016652196.1 PREDICTED: Nicotiana tabacum zinc finger protein CONSTANS-LIKE 16-like (LOC107825347), mRNA
G4097_7297	107791618	LOC107791618	-3.62296	0.073125	0.00324942	>XM_016613711.1 PREDICTED: Nicotiana tabacum uncharacterized LOC107791618 (LOC107791618), mRNA
G4097_4619	107831469	LOC107831469	-3.61969	0.771038	0.136532	>XM_016659236.1 PREDICTED: Nicotiana tabacum uncharacterized LOC107831469 (LOC107831469), mRNA
G4097_53044	107802675	LOC107802675	-3.61946	0.418597	0.0404015	>XM_016626212.1 PREDICTED: Nicotiana tabacum abietadienol/abietadienal oxidase-like (LOC107802675), partial mRNA
G4097_57447	107808693	LOC107808693	-3.61794	1.21315e-05	1.66355e-07	>XM_016633233.1 PREDICTED: Nicotiana tabacum uncharacterized LOC107808693 (LOC107808693), mRNA
G4097_10126	107821898	LOC107821898	-3.61608	0.0894672	0.00420704	>XM_016648356.1 PREDICTED: Nicotiana tabacum 18.1 kDa class I heat shock protein-like (LOC107821898), mRNA
G4097_59095	107797614	LOC107797614	-3.61489	0.461879	0.0479595	>XM_016620513.1 PREDICTED: Nicotiana tabacum defensin J1-2-like (LOC107797614), mRNA
G4097_40596	107829752	LOC107829752	-3.61421	1.10133e-08	1.00093e-10	>XM_016657221.1 PREDICTED: Nicotiana tabacum uncharacterized LOC107829752 (LOC107829752), transcript variant X2, mRNA
G4097_51533	107767901	LOC107767901	-3.61341	0.0196652	0.000639314	>XM_016587008.1 PREDICTED: Nicotiana tabacum uncharacterized LOC107767901 (LOC107767901), mRNA
G4097_64010	107767104	LOC107767104	-3.61296	0.716072	0.11647	>XM_016586022.1 PREDICTED: Nicotiana tabacum uncharacterized LOC107767104 (LOC107767104), mRNA
G4097_64520	107785770	LOC107785770	-3.60479	0.952335	0.253936	>XM_016607143.1 PREDICTED: Nicotiana tabacum polygalacturonase-like (LOC107785770), mRNA
G4097_65466	107810496	LOC107810496	-3.60437	0.200791	0.0129313	>XM_016635285.1 PREDICTED: Nicotiana tabacum josephin-like protein (LOC107810496), mRNA
G4097_168	107781392	LOC107781392	-3.60217	0.00861151	0.000237379	>XM_016602087.1 PREDICTED: Nicotiana tabacum auxin-responsive protein SAUR66-like (LOC107781392), mRNA
G4097_35565	107786886	LOC107786886	-3.60094	0.0168598	0.00052651	>XM_016608393.1 PREDICTED: Nicotiana tabacum uncharacterized LOC107786886 (LOC107786886), transcript variant X1, mRNA
G4097_2931	107823879	LOC107823879	-3.59878	0.216679	0.0145439	>XM_016650582.1 PREDICTED: Nicotiana tabacum UPF0481 protein At3g47200-like (LOC107823879), mRNA
G4097_1501	107772734	LOC107772734	-3.58992	0.059067	0.0024807	>XM_016592212.1 PREDICTED: Nicotiana tabacum S-type anion channel SLAH3-like (LOC107772734), partial mRNA
G4097_64352	107788637	LOC107788637	-3.58895	0.128053	0.00684432	>XM_016610333.1 PREDICTED: Nicotiana tabacum basic proline-rich protein-like (LOC107788637), mRNA
G4097_64694	107764075	LOC107764075	-3.58607	0.696479	0.109367	>XM_016582600.1 PREDICTED: Nicotiana tabacum TMV resistance protein N-like (LOC107764075), mRNA
G4097_4285	107830144	LOC107830144	-3.58469	0.137249	0.00751719	>XM_016657624.1 PREDICTED: Nicotiana tabacum protein LURP-one-related 11-like (LOC107830144), mRNA
G4097_27631	107792413	LOC107792413	-3.57653	0.970531	0.271948	>XM_016614628.1 PREDICTED: Nicotiana tabacum uncharacterized LOC107792413 (LOC107792413), mRNA
G4097_68933	107784309	LOC107784309	-3.57653	0.970531	0.271948	>XM_016605420.1 PREDICTED: Nicotiana tabacum uncharacterized LOC107784309 (LOC107784309), mRNA
G4097_44532	107815593	LOC107815593	-3.56997	0.0101742	0.000288603	>XM_016641201.1 PREDICTED: Nicotiana tabacum cytochrome b561 and DOMON domain-containing protein At5g47530-like (LOC107815593), mRNA
G4097_45814	107823411	LOC107823411	-3.56891	0.546892	0.0664866	>XM_016650053.1 PREDICTED: Nicotiana tabacum glucan endo-1,3-beta-glucosidase, basic vacuolar (LOC107823411), mRNA
G4097_45403	107767377	LOC107767377	-3.56616	0.279758	0.0213778	>XM_016586370.1 PREDICTED: Nicotiana tabacum uncharacterized mitochondrial protein AtMg00860-like (LOC107767377), mRNA
G4097_50246	107801227	LOC107801227	-3.5658	0.718831	0.117345	>XM_016624512.1 PREDICTED: Nicotiana tabacum uncharacterized mitochondrial protein AtMg00810-like (LOC107801227), mRNA
G4097_23398	107811724	LOC107811724	-3.56561	0.721755	0.118665	>XM_016636712.1 PREDICTED: Nicotiana tabacum putative vesicle-associated membrane protein 726 (LOC107811724), mRNA
G4097_67494	107777728	LOC107777728	-3.55545	0.299496	0.0237659	>XM_016597859.1 PREDICTED: Nicotiana tabacum stem-specific protein TSJT1-like (LOC107777728), mRNA
G4097_21745	107804211	LOC107804211	-3.54416	0.969428	0.27086	>XM_016628060.1 PREDICTED: Nicotiana tabacum uncharacterized LOC107804211 (LOC107804211), mRNA
G4097_43048	107759622	LOC107759622	-3.54416	0.969428	0.27086	>XM_016577600.1 PREDICTED: Nicotiana tabacum mitogen-activated protein kinase kinase kinase YODA-like (LOC107759622), mRNA
G4097_24085	107774074	LOC107774074	-3.54322	0.0005312	9.97508e-06	>XM_016593543.1 PREDICTED: Nicotiana tabacum protein NRT1/ PTR FAMILY 7.3-like (LOC107774074), transcript variant X2, mRNA
G4097_27857	107824275	LOC107824275	-3.54201	0.0275054	0.000953113	>XM_016651026.1 PREDICTED: Nicotiana tabacum MLO-like protein 13 (LOC107824275), mRNA
G4097_15182	107778744	LOC107778744	-3.53763	0.1448	0.0080902	>XM_016599042.1 PREDICTED: Nicotiana tabacum high mobility group B protein 15-like (LOC107778744), partial mRNA
G4097_63558	107827686	LOC107827686	-3.53488	0.48485	0.0524606	>XM_016654868.1 PREDICTED: Nicotiana tabacum zinc protease PQQL-like (LOC107827686), mRNA
G4097_68023	107828063	LOC107828063	-3.53334	0.991431	0.297489	>XM_016655313.1 PREDICTED: Nicotiana tabacum F-box protein PP2-A13-like (LOC107828063), mRNA
G4097_63237	107826180	LOC107826180	-3.53263	9.00243e-10	6.68595e-12	>XM_016653135.1 PREDICTED: Nicotiana tabacum peptide methionine sulfoxide reductase-like (LOC107826180), mRNA
G4097_37695	107826627	LOC107826627	-3.53226	2.12434e-18	3.65724e-21	>XM_016653627.1 PREDICTED: Nicotiana tabacum putative late blight resistance protein homolog R1B-12 (LOC107826627), transcript variant X1, mRNA
G4097_55922	107808827	LOC107808827	-3.52864	0.929178	0.232081	>XM_016633390.1 PREDICTED: Nicotiana tabacum cis-abienol synthase, chloroplastic-like (LOC107808827), mRNA
G4097_24647	107785385	LOC107785385	-3.51774	0.10671	0.00530464	>XM_016606676.1 PREDICTED: Nicotiana tabacum probable xyloglucan endotransglucosylase/hydrolase protein 8 (LOC107785385), mRNA
G4097_17479	107765027	LOC107765027	-3.5162	0.0711152	0.00313671	>XM_016583610.1 PREDICTED: Nicotiana tabacum alpha carbonic anhydrase 7 (LOC107765027), mRNA
G4097_39325	107814711	LOC107814711	-3.51323	0.267617	0.0199128	>XM_016640162.1 PREDICTED: Nicotiana tabacum uncharacterized LOC107814711 (LOC107814711), mRNA
G4097_38925	107806595	LOC107806595	-3.5131	1.27556e-05	1.76189e-07	>XM_016630780.1 PREDICTED: Nicotiana tabacum dynamin-2A-like (LOC107806595), mRNA
G4097_51069	107810518	LOC107810518	-3.50896	0.265636	0.0196655	>XM_016635308.1 PREDICTED: Nicotiana tabacum RNA-binding protein 38-like (LOC107810518), mRNA
G4097_53604	107771393	LOC107771393	-3.50598	0.992463	0.299428	>XM_016590748.1 PREDICTED: Nicotiana tabacum transcriptional activator Myb-like (LOC107771393), mRNA
G4097_40361	107826570	LOC107826570	-3.50598	0.992463	0.299428	>XM_016653559.1 PREDICTED: Nicotiana tabacum gibberellin 2-beta-dioxygenase 8-like (LOC107826570), partial mRNA
G4097_47335	107778423	LOC107778423	-3.50437	0.49032	0.0536953	>XM_016598675.1 PREDICTED: Nicotiana tabacum gibberellin 20 oxidase 1-D-like (LOC107778423), mRNA
G4097_36755	107783555	LOC107783555	-3.50271	0.990007	0.29575	>XM_016604538.1 PREDICTED: Nicotiana tabacum beta-D-glucosyl crocetin beta-1,6-glucosyltransferase-like (LOC107783555), mRNA
G4097_2156	107826668	LOC107826668	-3.5017	0.414747	0.0399188	>XM_016653671.1 PREDICTED: Nicotiana tabacum deubiquitination-protection protein dph1-like (LOC107826668), transcript variant X4, mRNA
G4097_51803	107765309	LOC107765309	-3.5016	0.498438	0.0554028	>XM_016583935.1 PREDICTED: Nicotiana tabacum uncharacterized LOC107765309 (LOC107765309), mRNA
G4097_50425	107831204	LOC107831204	-3.49975	0.246573	0.0176557	>XM_016658945.1 PREDICTED: Nicotiana tabacum uncharacterized LOC107831204 (LOC107831204), transcript variant X1, mRNA
G4097_14880	107812764	LOC107812764	-3.49975	0.000254161	4.457e-06	>XM_016637932.1 PREDICTED: Nicotiana tabacum protein DA1-related 2-like (LOC107812764), transcript variant X1, mRNA
G4097_23368	107832284	LOC107832284	-3.49357	0.202652	0.0131034	>XM_016660099.1 PREDICTED: Nicotiana tabacum ethylene-responsive transcription factor 1B-like (LOC107832284), mRNA
G4097_28028	107809232	LOC107809232	-3.49066	0.795719	0.147909	>XM_016633861.1 PREDICTED: Nicotiana tabacum uncharacterized LOC107809232 (LOC107809232), mRNA
G4097_53146	107765643	LOC107765643	-3.49019	0.970395	0.271433	>XM_016584312.1 PREDICTED: Nicotiana tabacum putative vesicle-associated membrane protein 726 (LOC107765643), transcript variant X2, mRNA
G4097_21861	107776539	LOC107776539	-3.48848	0.498438	0.0554516	>XM_016596458.1 PREDICTED: Nicotiana tabacum uncharacterized LOC107776539 (LOC107776539), mRNA
G4097_64527	107795404	LOC107795404	-3.48826	0.255406	0.018626	>XM_016618039.1 PREDICTED: Nicotiana tabacum zinc finger BED domain-containing protein RICESLEEPER 3-like (LOC107795404), mRNA
G4097_49646	107792481	LOC107792481	-3.48758	0.632534	0.0885857	>XM_016614702.1 PREDICTED: Nicotiana tabacum syntaxin-112-like (LOC107792481), mRNA
G4097_2548	107794530	LOC107794530	-3.48277	0.544351	0.0658577	>XM_016617030.1 PREDICTED: Nicotiana tabacum ER membrane protein complex subunit 7 homolog (LOC107794530), transcript variant X1, mRNA
G4097_54569	107794810	LOC107794810	-3.47869	0.561076	0.0699383	>XM_016617343.1 PREDICTED: Nicotiana tabacum DNA-3-methyladenine glycosylase 1-like (LOC107794810), mRNA
G4097_60891	107785203	LOC107785203	-3.47813	0.0490893	0.00196342	>XM_016606443.1 PREDICTED: Nicotiana tabacum early nodulin-like protein 1 (LOC107785203), mRNA
G4097_6819	107807102	LOC107807102	-3.47669	5.59377e-05	8.64474e-07	>XM_016631401.1 PREDICTED: Nicotiana tabacum uncharacterized LOC107807102 (LOC107807102), transcript variant X5, mRNA
G4097_23958	107772346	LOC107772346	-3.4757	0.00656316	0.000172274	>XM_016591846.1 PREDICTED: Nicotiana tabacum 9-divinyl ether synthase-like (LOC107772346), partial mRNA
G4097_47160	107820563	LOC107820563	-3.47224	0.000937364	1.89779e-05	>XM_016646864.1 PREDICTED: Nicotiana tabacum GPI inositol-deacylase-like (LOC107820563), transcript variant X1, mRNA
G4097_46130	107784422	LOC107784422	-3.47047	0.27375	0.0206762	>XM_016605554.1 PREDICTED: Nicotiana tabacum uncharacterized LOC107784422 (LOC107784422), mRNA
G4097_28314	107801948	LOC107801948	-3.4665	0.0822254	0.00376281	>XM_016625366.1 PREDICTED: Nicotiana tabacum uncharacterized LOC107801948 (LOC107801948), mRNA
G4097_22001	107814352	LOC107814352	-3.46379	0.0519304	0.00210096	>XM_016639758.1 PREDICTED: Nicotiana tabacum indole-3-acetate O-methyltransferase 1-like (LOC107814352), mRNA
G4097_56942	107825012	LOC107825012	-3.46373	0.827152	0.164858	>XM_016651840.1 PREDICTED: Nicotiana tabacum uncharacterized mitochondrial protein AtMg00810-like (LOC107825012), mRNA
G4097_6563	107797651	LOC107797651	-3.46373	0.827152	0.164858	>XM_016620554.1 PREDICTED: Nicotiana tabacum peroxidase 44-like (LOC107797651), mRNA
G4097_38833	107828418	LOC107828418	-3.46373	0.827152	0.164858	>XM_016655716.1 PREDICTED: Nicotiana tabacum uncharacterized LOC107828418 (LOC107828418), mRNA
G4097_50752	107760411	LOC107760411	-3.46373	0.827152	0.164858	>XM_016578456.1 PREDICTED: Nicotiana tabacum uncharacterized LOC107760411 (LOC107760411), mRNA
G4097_23935	107800474	LOC107800474	-3.45857	0.0873989	0.0040538	>XM_016623651.1 PREDICTED: Nicotiana tabacum putative late blight resistance protein homolog R1A-4 (LOC107800474), mRNA
G4097_17131	107772788	LOC107772788	-3.45609	0.997262	0.382898	>XM_016592262.1 PREDICTED: Nicotiana tabacum 65-kDa microtubule-associated protein 3-like (LOC107772788), partial mRNA
G4097_9243	107778955	LOC107778955	-3.45543	0.0526009	0.00213714	>XM_016599284.1 PREDICTED: Nicotiana tabacum protein NRT1/ PTR FAMILY 5.5-like (LOC107778955), transcript variant X1, mRNA
G4097_32668	107779481	LOC107779481	-3.45474	0.997262	0.383088	>XM_016599926.1 PREDICTED: Nicotiana tabacum MADS-box protein AGL71-like (LOC107779481), mRNA
G4097_5935	107775422	LOC107775422	-3.45474	0.997262	0.383088	>XM_016595152.1 PREDICTED: Nicotiana tabacum uncharacterized LOC107775422 (LOC107775422), mRNA
G4097_3288	107828959	LOC107828959	-3.45474	0.997262	0.383088	>XM_016656360.1 PREDICTED: Nicotiana tabacum protein FAR1-RELATED SEQUENCE 3-like (LOC107828959), partial mRNA
G4097_50165	107820693	LOC107820693	-3.45474	0.997262	0.383088	>XM_016647020.1 PREDICTED: Nicotiana tabacum uncharacterized protein C24B11.05-like (LOC107820693), mRNA
G4097_46928	107766355	LOC107766355	-3.45474	0.997262	0.383088	>XM_016585126.1 PREDICTED: Nicotiana tabacum uncharacterized mitochondrial protein AtMg00810-like (LOC107766355), mRNA
G4097_63377	107794626	LOC107794626	-3.45474	0.997262	0.383088	>XM_016617136.1 PREDICTED: Nicotiana tabacum uncharacterized LOC107794626 (LOC107794626), mRNA
G4097_49828	107827330	LOC107827330	-3.45474	0.997262	0.383088	>XM_016654427.1 PREDICTED: Nicotiana tabacum uncharacterized LOC107827330 (LOC107827330), mRNA
G4097_3016	107785100	LOC107785100	-3.45474	0.997262	0.383088	>XM_016606326.1 PREDICTED: Nicotiana tabacum uncharacterized LOC107785100 (LOC107785100), mRNA
G4097_42582	107767404	LOC107767404	-3.45453	0.988499	0.294151	>XM_016586409.1 PREDICTED: Nicotiana tabacum putative lipid-transfer protein DIR1 (LOC107767404), mRNA
G4097_62320	107820163	LOC107820163	-3.45453	0.988499	0.294151	>XM_016646390.1 PREDICTED: Nicotiana tabacum protein NRT1/ PTR FAMILY 5.5-like (LOC107820163), mRNA
G4097_49732	107791278	LOC107791278	-3.45453	0.988499	0.294151	>XM_016613305.1 PREDICTED: Nicotiana tabacum uncharacterized LOC107791278 (LOC107791278), mRNA
G4097_55880	107820839	LOC107820839	-3.45453	0.988499	0.294151	>XM_016647182.1 PREDICTED: Nicotiana tabacum uncharacterized LOC107820839 (LOC107820839), mRNA
G4097_34942	107820566	LOC107820566	-3.45279	0.429775	0.0420104	>XM_016646869.1 PREDICTED: Nicotiana tabacum uncharacterized LOC107820566 (LOC107820566), mRNA
G4097_40346	107794181	LOC107794181	-3.4504	0.0481394	0.00191578	>XM_016616651.1 PREDICTED: Nicotiana tabacum basic leucine zipper 61-like (LOC107794181), partial mRNA
G4097_41874	107819119	LOC107819119	-3.44976	0.311018	0.0252966	>XM_016645203.1 PREDICTED: Nicotiana tabacum UPF0481 protein At3g47200-like (LOC107819119), mRNA
G4097_45939	107763493	LOC107763493	-3.44959	0.656624	0.0964285	>XM_016581975.1 PREDICTED: Nicotiana tabacum protein NtpR-like (LOC107763493), mRNA
G4097_35859	107810497	LOC107810497	-3.44848	0.831417	0.166913	>XM_016635288.1 PREDICTED: Nicotiana tabacum uncharacterized LOC107810497 (LOC107810497), mRNA
G4097_61647	107809661	LOC107809661	-3.43933	0.0746545	0.00333415	>XM_016634312.1 PREDICTED: Nicotiana tabacum mucin-5AC-like (LOC107809661), mRNA
G4097_58418	107813908	LOC107813908	-3.43848	0.324606	0.0269671	>XM_016639224.1 PREDICTED: Nicotiana tabacum uncharacterized protein At1g08160-like (LOC107813908), partial mRNA
G4097_65622	107825594	LOC107825594	-3.43826	0.0370232	0.00138446	>XM_016652468.1 PREDICTED: Nicotiana tabacum uncharacterized LOC107825594 (LOC107825594), mRNA
G4097_38163	107793345	LOC107793345	-3.43337	0.347268	0.0300455	>XM_016615675.1 PREDICTED: Nicotiana tabacum serine/threonine-protein phosphatase 7 long form homolog (LOC107793345), partial mRNA
G4097_11165	107782070	LOC107782070	-3.4303	0.997262	0.386574	>XM_016602899.1 PREDICTED: Nicotiana tabacum uncharacterized LOC107782070 (LOC107782070), mRNA
G4097_54834	107803218	LOC107803218	-3.4303	0.997262	0.386574	>XM_016626856.1 PREDICTED: Nicotiana tabacum uncharacterized LOC107803218 (LOC107803218), partial mRNA
G4097_69047	107771665	LOC107771665	-3.4303	0.997262	0.386574	>XM_016591087.1 PREDICTED: Nicotiana tabacum uncharacterized LOC107771665 (LOC107771665), mRNA
G4097_17915	107785016	LOC107785016	-3.4303	0.997262	0.386574	>XM_016606236.1 PREDICTED: Nicotiana tabacum exocyst complex component EXO70A1-like (LOC107785016), mRNA
G4097_31035	107820249	LOC107820249	-3.4303	0.997262	0.386574	>XM_016646511.1 PREDICTED: Nicotiana tabacum zinc finger MYM-type protein 1-like (LOC107820249), mRNA
G4097_20921	107828951	LOC107828951	-3.42914	0.39871	0.0374695	>XM_016656351.1 PREDICTED: Nicotiana tabacum uncharacterized LOC107828951 (LOC107828951), mRNA
G4097_45433	107786800	LOC107786800	-3.42646	0.779707	0.140534	>XM_016608302.1 PREDICTED: Nicotiana tabacum 11-oxo-beta-amyrin 30-oxidase-like (LOC107786800), mRNA
G4097_29867	107822965	LOC107822965	-3.42646	0.779707	0.140534	>XM_016649550.1 PREDICTED: Nicotiana tabacum transcription factor SCREAM2-like (LOC107822965), mRNA
G4097_34502	107768407	LOC107768407	-3.42455	0.000313509	5.63418e-06	>XM_016587534.1 PREDICTED: Nicotiana tabacum classical arabinogalactan protein 26-like (LOC107768407), mRNA
G4097_12364	107789229	LOC107789229	-3.42449	0.810522	0.1563	>XM_016611003.1 PREDICTED: Nicotiana tabacum uncharacterized mitochondrial protein AtMg00810-like (LOC107789229), mRNA
G4097_64643	107759564	LOC107759564	-3.41841	0.00812421	0.000223296	>XM_016577531.1 PREDICTED: Nicotiana tabacum uncharacterized LOC107759564 (LOC107759564), mRNA
G4097_26385	107830946	LOC107830946	-3.41549	0.459568	0.0475354	>XM_016658641.1 PREDICTED: Nicotiana tabacum scopoletin glucosyltransferase-like (LOC107830946), mRNA
G4097_33046	107768323	LOC107768323	-3.41395	0.213787	0.0142086	>XM_016587443.1 PREDICTED: Nicotiana tabacum uncharacterized LOC107768323 (LOC107768323), mRNA
G4097_56733	107832120	LOC107832120	-3.40903	0.57817	0.074317	>XM_016659931.1 PREDICTED: Nicotiana tabacum probable pectinesterase/pectinesterase inhibitor 40 (LOC107832120), mRNA
G4097_55081	107785753	LOC107785753	-3.40792	0.315116	0.0257366	>XM_016607125.1 PREDICTED: Nicotiana tabacum glycerol-3-phosphate dehydrogenase [NAD(+)]-like (LOC107785753), mRNA
G4097_12214	107763213	LOC107763213	-3.40397	0.997262	0.362134	>XM_016581683.1 PREDICTED: Nicotiana tabacum transcription factor BOA-like (LOC107763213), mRNA
G4097_15773	107829652	LOC107829652	-3.39924	0.840613	0.171338	>XM_016657109.1 PREDICTED: Nicotiana tabacum isocitrate lyase-like (LOC107829652), mRNA
G4097_66986	107771373	LOC107771373	-3.39924	0.840613	0.171338	>XM_016590728.1 PREDICTED: Nicotiana tabacum E3 ubiquitin-protein ligase ATL42-like (LOC107771373), mRNA
G4097_43765	107806360	LOC107806360	-3.39695	0.218021	0.0147088	>XM_016630503.1 PREDICTED: Nicotiana tabacum uncharacterized LOC107806360 (LOC107806360), mRNA
G4097_36936	107821728	LOC107821728	-3.39566	0.500014	0.055755	>XM_016648178.1 PREDICTED: Nicotiana tabacum seipin-1-like (LOC107821728), transcript variant X2, mRNA
G4097_38464	107806414	LOC107806414	-3.39484	0.00624857	0.000163275	>XM_016630569.1 PREDICTED: Nicotiana tabacum UPF0481 protein At3g47200-like (LOC107806414), mRNA
G4097_29530	107825475	LOC107825475	-3.39456	0.567763	0.0717291	>XM_016652337.1 PREDICTED: Nicotiana tabacum probable acyl-activating enzyme 6 (LOC107825475), mRNA
G4097_4883	107783922	LOC107783922	-3.39075	0.10968	0.0055088	>XM_016604948.1 PREDICTED: Nicotiana tabacum uncharacterized LOC107783922 (LOC107783922), mRNA
G4097_27101	107794841	LOC107794841	-3.38366	0.847724	0.175601	>XM_016617380.1 PREDICTED: Nicotiana tabacum uncharacterized LOC107794841 (LOC107794841), mRNA
G4097_28856	107772511	LOC107772511	-3.38133	0.574295	0.073313	>XM_016592014.1 PREDICTED: Nicotiana tabacum uncharacterized LOC107772511 (LOC107772511), partial mRNA
G4097_57802	107805561	LOC107805561	-3.37952	0.00275554	6.4208e-05	>XM_016629622.1 PREDICTED: Nicotiana tabacum auxin-induced protein 15A-like (LOC107805561), mRNA
G4097_55116	107776608	LOC107776608	-3.37207	0.000140147	2.337e-06	>XM_016596521.1 PREDICTED: Nicotiana tabacum probable methyltransferase PMT27 (LOC107776608), mRNA
G4097_9590	107816373	LOC107816373	-3.37046	0.997262	0.330518	>XM_016642082.1 PREDICTED: Nicotiana tabacum 60S acidic ribosomal protein P1-like (LOC107816373), mRNA
G4097_1333	107788669	LOC107788669	-3.37046	0.997262	0.330518	>XM_016610368.1 PREDICTED: Nicotiana tabacum uncharacterized LOC107788669 (LOC107788669), mRNA
G4097_41497	107777330	LOC107777330	-3.36988	0.385799	0.0354258	>XM_016597327.1 PREDICTED: Nicotiana tabacum uncharacterized LOC107777330 (LOC107777330), mRNA
G4097_4288	107819733	LOC107819733	-3.36857	0.299227	0.0237266	>XM_016645873.1 PREDICTED: Nicotiana tabacum uncharacterized LOC107819733 (LOC107819733), mRNA
G4097_13478	107761082	LOC107761082	-3.36779	0.128959	0.00690821	>XM_016579252.1 PREDICTED: Nicotiana tabacum uncharacterized LOC107761082 (LOC107761082), mRNA
G4097_56848	107796262	LOC107796262	-3.3654	0.98957	0.29554	>XM_016619012.1 PREDICTED: Nicotiana tabacum auxin-responsive protein SAUR21-like (LOC107796262), mRNA
G4097_25500	107786461	LOC107786461	-3.36433	0.836565	0.169203	>XM_016607946.1 PREDICTED: Nicotiana tabacum uncharacterized LOC107786461 (LOC107786461), mRNA
G4097_48129	107765527	LOC107765527	-3.36069	0.233644	0.016328	>XM_016584186.1 PREDICTED: Nicotiana tabacum transcription factor PAR1-like (LOC107765527), mRNA
G4097_7883	107815820	LOC107815820	-3.34562	0.125948	0.00668644	>XM_016641457.1 PREDICTED: Nicotiana tabacum uncharacterized LOC107815820 (LOC107815820), transcript variant X2, mRNA
G4097_12505	107776065	LOC107776065	-3.34393	0.997262	0.316033	>XM_016595873.1 PREDICTED: Nicotiana tabacum zinc finger BED domain-containing protein RICESLEEPER 2-like (LOC107776065), mRNA
G4097_50774	107780624	LOC107780624	-3.34393	0.997262	0.316033	>XM_016601185.1 PREDICTED: Nicotiana tabacum uncharacterized LOC107780624 (LOC107780624), mRNA
G4097_46516	107803510	LOC107803510	-3.34393	0.997262	0.316033	>XR_001652034.1 PREDICTED: Nicotiana tabacum uncharacterized LOC107803510 (LOC107803510), transcript variant X1, misc_RNA
G4097_2012	107787844	LOC107787844	-3.34393	0.997262	0.316033	>XM_016609456.1 PREDICTED: Nicotiana tabacum putative methyltransferase DDB_G0268948 (LOC107787844), mRNA
G4097_29532	107804905	LOC107804905	-3.34044	0.157178	0.00910898	>XM_016628856.1 PREDICTED: Nicotiana tabacum EH domain-containing protein 1-like (LOC107804905), partial mRNA
G4097_25650	107823796	LOC107823796	-3.34026	0.51398	0.0588053	>XM_016650506.1 PREDICTED: Nicotiana tabacum uncharacterized LOC107823796 (LOC107823796), mRNA
G4097_56161	107772854	LOC107772854	-3.33512	1.48009e-05	2.07107e-07	>XM_016592318.1 PREDICTED: Nicotiana tabacum pleiotropic drug resistance protein 1-like (LOC107772854), partial mRNA
G4097_49530	107806956	LOC107806956	-3.3344	0.00295848	7.00029e-05	>XM_016631230.1 PREDICTED: Nicotiana tabacum stress response protein nst1-like (LOC107806956), mRNA
G4097_62963	107759639	LOC107759639	-3.33258	0.997262	0.332619	>XM_016577619.1 PREDICTED: Nicotiana tabacum sister chromatid cohesion protein PDS5 homolog B-like (LOC107759639), mRNA
G4097_15516	107809726	LOC107809726	-3.32651	1.71941e-05	2.43693e-07	>XM_016634395.1 PREDICTED: Nicotiana tabacum uncharacterized LOC107809726 (LOC107809726), mRNA
G4097_61089	107811272	LOC107811272	-3.3255	0.277967	0.0211561	>XM_016636169.1 PREDICTED: Nicotiana tabacum disease resistance protein TAO1-like (LOC107811272), transcript variant X2, mRNA
G4097_68993	107812074	LOC107812074	-3.32537	6.91146e-36	2.07535e-39	>XM_016637108.1 PREDICTED: Nicotiana tabacum chitotriosidase-1-like (LOC107812074), mRNA
G4097_39072	107807968	LOC107807968	-3.32457	0.590541	0.0777158	>XM_016632451.1 PREDICTED: Nicotiana tabacum protein DETOXIFICATION 40-like (LOC107807968), mRNA
G4097_49392	107803867	LOC107803867	-3.32443	0.997262	0.339473	>XM_016627661.1 PREDICTED: Nicotiana tabacum putative pentatricopeptide repeat-containing protein At1g12700, mitochondrial (LOC107803867), mRNA
G4097_19175	107823905	LOC107823905	-3.32443	0.997262	0.339473	>XM_016650618.1 PREDICTED: Nicotiana tabacum probable WRKY transcription factor 27 (LOC107823905), mRNA
G4097_47775	107767866	LOC107767866	-3.32443	0.997262	0.339473	>XM_016586964.1 PREDICTED: Nicotiana tabacum zinc finger MYM-type protein 1-like (LOC107767866), mRNA
G4097_6511	107790239	LOC107790239	-3.32443	0.997262	0.339473	>XM_016612144.1 PREDICTED: Nicotiana tabacum uncharacterized LOC107790239 (LOC107790239), mRNA
G4097_48656	107779774	LOC107779774	-3.31761	0.797242	0.149245	>XM_016600259.1 PREDICTED: Nicotiana tabacum auxin-responsive protein SAUR68-like (LOC107779774), mRNA
G4097_34367	107789082	LOC107789082	-3.31735	0.800806	0.151078	>XM_016610847.1 PREDICTED: Nicotiana tabacum thymidine kinase-like (LOC107789082), mRNA
G4097_17521	107825271	LOC107825271	-3.31422	0.063202	0.00269994	>XM_016652103.1 PREDICTED: Nicotiana tabacum multicystatin-like (LOC107825271), transcript variant X2, mRNA
G4097_52540	107768001	LOC107768001	-3.31096	0.53345	0.06324	>XM_016587102.1 PREDICTED: Nicotiana tabacum uncharacterized LOC107768001 (LOC107768001), mRNA
G4097_11798	107809595	LOC107809595	-3.30764	0.865022	0.185483	>XR_001653442.1 PREDICTED: Nicotiana tabacum F-box/FBD/LRR-repeat protein At1g13570-like (LOC107809595), transcript variant X2, misc_RNA
G4097_16186	107796062	LOC107796062	-3.30136	0.662075	0.0979343	>XM_016618782.1 PREDICTED: Nicotiana tabacum xyloglucan-specific galacturonosyltransferase 1-like (LOC107796062), mRNA
G4097_28483	107814705	LOC107814705	-3.30053	0.373717	0.0337946	>XM_016640160.1 PREDICTED: Nicotiana tabacum universal stress protein A-like protein (LOC107814705), mRNA
G4097_12311	107818234	LOC107818234	-3.29809	0.997262	0.325195	>XM_016644189.1 PREDICTED: Nicotiana tabacum uncharacterized LOC107818234 (LOC107818234), mRNA
G4097_61954	107791482	LOC107791482	-3.29809	0.997262	0.325195	>XM_016613566.1 PREDICTED: Nicotiana tabacum uncharacterized LOC107791482 (LOC107791482), mRNA
G4097_66474	107799375	LOC107799375	-3.29809	0.997262	0.325195	>XM_016622479.1 PREDICTED: Nicotiana tabacum heterogeneous nuclear ribonucleoprotein 1-like (LOC107799375), mRNA
G4097_55862	107759457	LOC107759457	-3.29809	0.997262	0.325195	>XR_001642197.1 PREDICTED: Nicotiana tabacum uncharacterized LOC107759457 (LOC107759457), transcript variant X2, misc_RNA
G4097_60571	107810633	LOC107810633	-3.29809	0.997262	0.325195	>XM_016635426.1 PREDICTED: Nicotiana tabacum putative late blight resistance protein homolog R1A-3 (LOC107810633), mRNA
G4097_27056	107828019	LOC107828019	-3.29648	0.638684	0.0905592	>XM_016655270.1 PREDICTED: Nicotiana tabacum uncharacterized LOC107828019 (LOC107828019), mRNA
G4097_10207	107801856	LOC107801856	-3.29545	0.5976	0.0794343	>XM_016625255.1 PREDICTED: Nicotiana tabacum WAT1-related protein At1g68170-like (LOC107801856), mRNA
G4097_24633	107785933	LOC107785933	-3.29321	1.47071e-07	1.55745e-09	>XM_016607358.1 PREDICTED: Nicotiana tabacum U-box domain-containing protein 10-like (LOC107785933), mRNA
G4097_44572	107805893	LOC107805893	-3.29283	0.827886	0.165285	>XM_016629991.1 PREDICTED: Nicotiana tabacum protein LYK2-like (LOC107805893), mRNA
G4097_53932	107818634	LOC107818634	-3.28959	0.561709	0.0701296	>XM_016644676.1 PREDICTED: Nicotiana tabacum cell division cycle-associated 7-like protein (LOC107818634), mRNA
G4097_68401	107827923	LOC107827923	-3.28948	0.565626	0.0710967	>XM_016655157.1 PREDICTED: Nicotiana tabacum protein ACCELERATED CELL DEATH 6-like (LOC107827923), mRNA
G4097_57107	107763972	LOC107763972	-3.2875	0.997262	0.336858	>XM_016582491.1 PREDICTED: Nicotiana tabacum WUSCHEL-related homeobox 1-like (LOC107763972), mRNA
G4097_36574	107791117	LOC107791117	-3.2875	0.997262	0.336858	>XM_016613116.1 PREDICTED: Nicotiana tabacum cytochrome P450 78A7-like (LOC107791117), mRNA
G4097_46153	107791896	LOC107791896	-3.28528	0.013566	0.000401768	>XM_016614043.1 PREDICTED: Nicotiana tabacum chlorophyll a-b binding protein 7, chloroplastic (LOC107791896), mRNA
G4097_20332	107818473	LOC107818473	-3.27837	0.254758	0.0185074	>XM_016644495.1 PREDICTED: Nicotiana tabacum uncharacterized LOC107818473 (LOC107818473), transcript variant X2, mRNA
G4097_14443	107789096	LOC107789096	-3.2744	0.591501	0.0780342	>XM_016610863.1 PREDICTED: Nicotiana tabacum protein MICRORCHIDIA 6-like (LOC107789096), partial mRNA
G4097_26857	107792765	LOC107792765	-3.27425	0.5956	0.078942	>XM_016614994.1 PREDICTED: Nicotiana tabacum uncharacterized LOC107792765 (LOC107792765), mRNA
G4097_10003	107759778	LOC107759778	-3.27365	0.0431169	0.00167275	>XM_016577786.1 PREDICTED: Nicotiana tabacum zinc finger BED domain-containing protein RICESLEEPER 2-like (LOC107759778), mRNA
G4097_55087	107806557	LOC107806557	-3.25408	0.163698	0.00959897	>XM_016630727.1 PREDICTED: Nicotiana tabacum 9-divinyl ether synthase-like (LOC107806557), mRNA
G4097_25393	107801151	LOC107801151	-3.24981	0.965955	0.266598	>XM_016624436.1 PREDICTED: Nicotiana tabacum glucan endo-1,3-beta-glucosidase, basic vacuolar (LOC107801151), mRNA
G4097_65476	107806525	LOC107806525	-3.24956	0.997262	0.349676	>XM_016630692.1 PREDICTED: Nicotiana tabacum probable LRR receptor-like serine/threonine-protein kinase At4g20940 (LOC107806525), mRNA
G4097_32542	107773933	LOC107773933	-3.24956	0.997262	0.349676	>XM_016593365.1 PREDICTED: Nicotiana tabacum agamous-like MADS-box protein AGL62 (LOC107773933), mRNA
G4097_54746	107762613	LOC107762613	-3.24927	0.128596	0.00688108	>XM_016580979.1 PREDICTED: Nicotiana tabacum cytochrome b561 and DOMON domain-containing protein At5g35735-like (LOC107762613), mRNA
G4097_31853	107819631	LOC107819631	-3.24904	0.0017831	3.91958e-05	>XM_016645760.1 PREDICTED: Nicotiana tabacum probable xyloglucan endotransglucosylase/hydrolase protein 7 (LOC107819631), mRNA
G4097_43435	107829541	LOC107829541	-3.24856	0.82242	0.16238	>XM_016656991.1 PREDICTED: Nicotiana tabacum alpha carbonic anhydrase 7-like (LOC107829541), mRNA
G4097_59119	107764576	LOC107764576	-3.2484	0.825793	0.164335	>XM_016583169.1 PREDICTED: Nicotiana tabacum pentatricopeptide repeat-containing protein At3g46870-like (LOC107764576), mRNA
G4097_54828	107797819	LOC107797819	-3.24809	0.642735	0.0917785	>XM_016620742.1 PREDICTED: Nicotiana tabacum uncharacterized LOC107797819 (LOC107797819), mRNA
G4097_22514	107795123	LOC107795123	-3.24734	0.00152755	3.30663e-05	>XM_016617708.1 PREDICTED: Nicotiana tabacum G-type lectin S-receptor-like serine/threonine-protein kinase CES101 (LOC107795123), partial mRNA
G4097_23193	107801325	LOC107801325	-3.24677	0.665578	0.0993705	>XM_016624632.1 PREDICTED: Nicotiana tabacum endoglucanase 11-like (LOC107801325), mRNA
G4097_63562	107782244	LOC107782244	-3.2447	0.14596	0.00820175	>XM_016603108.1 PREDICTED: Nicotiana tabacum auxin-induced protein 15A-like (LOC107782244), mRNA
G4097_64440	107765730	LOC107765730	-3.24296	0.969396	0.269481	>XM_016584408.1 PREDICTED: Nicotiana tabacum 21 kDa protein-like (LOC107765730), mRNA
G4097_65908	107776319	LOC107776319	-3.23816	0.121527	0.0063491	>XM_016596200.1 PREDICTED: Nicotiana tabacum 7-deoxyloganetic acid glucosyltransferase-like (LOC107776319), mRNA
G4097_1179	107770673	LOC107770673	-3.23578	0.775106	0.13808	>XM_016590004.1 PREDICTED: Nicotiana tabacum probable phospholipid-transporting ATPase 5 (LOC107770673), mRNA
G4097_27706	107768705	LOC107768705	-3.2285	0.904775	0.212575	>XM_016587847.1 PREDICTED: Nicotiana tabacum pathogenesis-related protein PRB1-3-like (LOC107768705), mRNA
G4097_14602	107809690	LOC107809690	-3.2285	0.904775	0.212575	>XM_016634348.1 PREDICTED: Nicotiana tabacum uncharacterized LOC107809690 (LOC107809690), mRNA
G4097_24503	107794071	LOC107794071	-3.2285	0.904775	0.212575	>XM_016616842.1 PREDICTED: Nicotiana tabacum craniofacial development protein 2-like (LOC107794071), mRNA
G4097_2635	107785712	LOC107785712	-3.22245	0.591257	0.0779521	>XM_016607078.1 PREDICTED: Nicotiana tabacum uncharacterized LOC107785712 (LOC107785712), mRNA
G4097_6084	107820556	LOC107820556	-3.22223	0.51389	0.0587667	>XM_016646858.1 PREDICTED: Nicotiana tabacum transcription factor bHLH93-like (LOC107820556), mRNA
G4097_9206	107810694	LOC107810694	-3.22027	0.5	0.0557351	>XM_016635497.1 PREDICTED: Nicotiana tabacum auxin-responsive protein SAUR68-like (LOC107810694), mRNA
G4097_808	107809763	LOC107809763	-3.2134	0.00191693	4.24031e-05	>XM_016634451.1 PREDICTED: Nicotiana tabacum protein TORNADO 2-like (LOC107809763), transcript variant X1, mRNA
G4097_48677	107766984	LOC107766984	-3.21074	0.39517	0.0369191	>XM_016585905.1 PREDICTED: Nicotiana tabacum WEB family protein At1g75720-like (LOC107766984), mRNA
G4097_21455	107770359	LOC107770359	-3.20997	0.613075	0.0835655	>XM_016589662.1 PREDICTED: Nicotiana tabacum probable serine/threonine-protein kinase fhkB (LOC107770359), mRNA
G4097_37712	107772891	LOC107772891	-3.20889	0.981578	0.283939	>XM_016592350.1 PREDICTED: Nicotiana tabacum transcription factor MYB24-like (LOC107772891), mRNA
G4097_64759	107778446	LOC107778446	-3.20639	0.130133	0.00700758	>XM_016598702.1 PREDICTED: Nicotiana tabacum uncharacterized LOC107778446 (LOC107778446), mRNA
G4097_47918	107824608	LOC107824608	-3.20613	0.825147	0.163999	>XM_016651413.1 PREDICTED: Nicotiana tabacum lipoxygenase homology domain-containing protein 1-like (LOC107824608), mRNA
G4097_55038	107808172	LOC107808172	-3.20154	0.997262	0.36455	>XM_016632668.1 PREDICTED: Nicotiana tabacum L-ascorbate oxidase homolog (LOC107808172), mRNA
G4097_67873	107828810	LOC107828810	-3.20154	0.997262	0.36455	>XM_016656192.1 PREDICTED: Nicotiana tabacum 3-oxo-Delta(4,5)-steroid 5-beta-reductase-like (LOC107828810), mRNA
G4097_43694	107765717	LOC107765717	-3.20154	0.997262	0.36455	>XM_016584390.1 PREDICTED: Nicotiana tabacum RING-H2 finger protein ATL29-like (LOC107765717), mRNA
G4097_32855	107829867	LOC107829867	-3.20154	0.997262	0.36455	>XM_016657333.1 PREDICTED: Nicotiana tabacum glutamate--glyoxylate aminotransferase 2-like (LOC107829867), transcript variant X1, mRNA
G4097_21522	107815650	LOC107815650	-3.19996	0.599211	0.0799711	>XM_016641264.1 PREDICTED: Nicotiana tabacum LRR receptor-like serine/threonine-protein kinase EFR (LOC107815650), mRNA
G4097_32338	107778282	LOC107778282	-3.1947	0.997262	0.421155	>XM_016598505.1 PREDICTED: Nicotiana tabacum putative B3 domain-containing protein At5g58280 (LOC107778282), mRNA
G4097_66574	107814953	LOC107814953	-3.1947	0.997262	0.421155	>XM_016640457.1 PREDICTED: Nicotiana tabacum uncharacterized LOC107814953 (LOC107814953), mRNA
G4097_956	107777207	LOC107777207	-3.1947	0.997262	0.421155	>XM_016597197.1 PREDICTED: Nicotiana tabacum lignin-forming anionic peroxidase-like (LOC107777207), mRNA
G4097_61923	107776676	LOC107776676	-3.1947	0.997262	0.421155	>XM_016596584.1 PREDICTED: Nicotiana tabacum uncharacterized LOC107776676 (LOC107776676), mRNA
G4097_7239	107818438	LOC107818438	-3.1947	0.997262	0.421155	>XM_016644453.1 PREDICTED: Nicotiana tabacum CDT1-like protein a, chloroplastic (LOC107818438), mRNA
G4097_59336	107787534	LOC107787534	-3.1947	0.997262	0.421155	>XM_016609121.1 PREDICTED: Nicotiana tabacum F-box protein At3g07870-like (LOC107787534), partial mRNA
G4097_13142	107815197	LOC107815197	-3.1947	0.997262	0.421155	>XM_016640722.1 PREDICTED: Nicotiana tabacum protein PHR1-LIKE 1-like (LOC107815197), transcript variant X2, mRNA
G4097_50315	107769593	LOC107769593	-3.1947	0.997262	0.421155	>XM_016588815.1 PREDICTED: Nicotiana tabacum uncharacterized LOC107769593 (LOC107769593), mRNA
G4097_6433	107765629	LOC107765629	-3.1947	0.997262	0.421155	>XM_016584297.1 PREDICTED: Nicotiana tabacum F-box/kelch-repeat protein At3g06240-like (LOC107765629), mRNA
G4097_24228	107821934	LOC107821934	-3.1947	0.997262	0.421155	>XM_016648405.1 PREDICTED: Nicotiana tabacum uncharacterized LOC107821934 (LOC107821934), partial mRNA
G4097_19481	107811171	LOC107811171	-3.1947	0.997262	0.421155	>XM_016636058.1 PREDICTED: Nicotiana tabacum anthocyanidin 3-O-glucosyltransferase 2-like (LOC107811171), mRNA
G4097_7895	107826931	LOC107826931	-3.1947	0.997262	0.421155	>XM_016653976.1 PREDICTED: Nicotiana tabacum patatin-like protein 2 (LOC107826931), mRNA
G4097_34862	107767243	LOC107767243	-3.1947	0.997262	0.421155	>XM_016586159.1 PREDICTED: Nicotiana tabacum protein NRT1/ PTR FAMILY 1.2-like (LOC107767243), mRNA
G4097_3254	107825711	LOC107825711	-3.1947	0.997262	0.421155	>XM_016652602.1 PREDICTED: Nicotiana tabacum early nodulin-93-like (LOC107825711), mRNA
G4097_57762	107773504	LOC107773504	-3.1947	0.997262	0.421155	>XM_016592916.1 PREDICTED: Nicotiana tabacum uncharacterized LOC107773504 (LOC107773504), mRNA
G4097_1301	107798602	LOC107798602	-3.19148	0.000249562	4.37136e-06	>XM_016621620.1 PREDICTED: Nicotiana tabacum uncharacterized LOC107798602 (LOC107798602), transcript variant X4, mRNA
G4097_32718	107814406	LOC107814406	-3.18929	0.997262	0.356671	>XM_016639819.1 PREDICTED: Nicotiana tabacum uncharacterized LOC107814406 (LOC107814406), transcript variant X1, mRNA
G4097_43524	107790479	LOC107790479	-3.18929	0.997262	0.356671	>XM_016612401.1 PREDICTED: Nicotiana tabacum uncharacterized LOC107790479 (LOC107790479), mRNA
G4097_33972	107789255	LOC107789255	-3.18929	0.997262	0.356671	>XM_016611031.1 PREDICTED: Nicotiana tabacum uncharacterized LOC107789255 (LOC107789255), mRNA
G4097_7103	107811758	LOC107811758	-3.18929	0.997262	0.356671	>XM_016636747.1 PREDICTED: Nicotiana tabacum uncharacterized LOC107811758 (LOC107811758), mRNA
G4097_54684	107769956	LOC107769956	-3.18929	0.997262	0.356671	>XM_016589216.1 PREDICTED: Nicotiana tabacum acylsugar acyltransferase 3-like (LOC107769956), mRNA
G4097_4945	107804874	LOC107804874	-3.18929	0.997262	0.356671	>XM_016628811.1 PREDICTED: Nicotiana tabacum protein NRT1/ PTR FAMILY 4.3-like (LOC107804874), mRNA
G4097_59441	107784027	LOC107784027	-3.18929	0.997262	0.356671	>XM_016605079.1 PREDICTED: Nicotiana tabacum mucin-7-like (LOC107784027), mRNA
G4097_48368	107808506	LOC107808506	-3.18929	0.997262	0.356671	>XM_016633035.1 PREDICTED: Nicotiana tabacum 18 kDa seed maturation protein-like (LOC107808506), mRNA
G4097_3524	107769119	LOC107769119	-3.18929	0.997262	0.356671	>XM_016588301.1 PREDICTED: Nicotiana tabacum glycine-rich cell wall structural protein-like (LOC107769119), mRNA
G4097_60922	107762540	LOC107762540	-3.18578	0.997262	0.392525	>XM_016580906.1 PREDICTED: Nicotiana tabacum basic 7S globulin-like (LOC107762540), mRNA
G4097_9661	107775991	LOC107775991	-3.18561	0.241164	0.0170853	>XM_016595798.1 PREDICTED: Nicotiana tabacum UPF0481 protein At3g47200-like (LOC107775991), mRNA
G4097_63410	107780597	LOC107780597	-3.17647	0.752561	0.129213	>XM_016601152.1 PREDICTED: Nicotiana tabacum crocetin glucosyltransferase, chloroplastic-like (LOC107780597), mRNA
G4097_39625	107773851	LOC107773851	-3.176	0.480052	0.0514012	>XM_016593279.1 PREDICTED: Nicotiana tabacum uncharacterized LOC107773851 (LOC107773851), mRNA
G4097_43772	107811049	LOC107811049	-3.17444	0.00128485	2.7264e-05	>XM_016635905.1 PREDICTED: Nicotiana tabacum auxin-responsive protein SAUR68-like (LOC107811049), transcript variant X2, mRNA
G4097_33967	107780113	LOC107780113	-3.17007	0.0161277	0.000498483	>XM_016600635.1 PREDICTED: Nicotiana tabacum putative pectinesterase/pectinesterase inhibitor 22 (LOC107780113), mRNA
G4097_38635	107805125	LOC107805125	-3.16945	2.92271e-12	1.42175e-14	>XM_016629115.1 PREDICTED: Nicotiana tabacum uncharacterized LOC107805125 (LOC107805125), mRNA
G4097_37873	107815843	LOC107815843	-3.167	0.0162204	0.000502323	>XM_016641484.1 PREDICTED: Nicotiana tabacum disease resistance protein TAO1-like (LOC107815843), transcript variant X1, mRNA
G4097_51738	107780801	LOC107780801	-3.15861	0.0634798	0.00271436	>XM_016601378.1 PREDICTED: Nicotiana tabacum F-box/kelch-repeat protein At1g67480-like (LOC107780801), transcript variant X1, mRNA
G4097_7758	107824867	LOC107824867	-3.15546	0.193649	0.0122344	>XM_016651672.1 PREDICTED: Nicotiana tabacum TMV resistance protein N-like (LOC107824867), mRNA
G4097_50753	107783168	LOC107783168	-3.15062	1.59361e-08	1.47066e-10	>XM_016604144.1 PREDICTED: Nicotiana tabacum uncharacterized LOC107783168 (LOC107783168), transcript variant X1, mRNA
G4097_36696	107828400	LOC107828400	-3.15052	0.107435	0.00534876	>XM_016655687.1 PREDICTED: Nicotiana tabacum protein SIEVE ELEMENT OCCLUSION B-like (LOC107828400), transcript variant X2, mRNA
G4097_8640	107831600	LOC107831600	-3.14921	1.17881e-05	1.60702e-07	>XM_016659383.1 PREDICTED: Nicotiana tabacum uncharacterized LOC107831600 (LOC107831600), mRNA
G4097_8237	107828897	LOC107828897	-3.14834	0.923812	0.226024	>XM_016656285.1 PREDICTED: Nicotiana tabacum ureide permease 1-like (LOC107828897), mRNA
G4097_51734	107761697	LOC107761697	-3.14834	0.923812	0.226024	>XM_016579949.1 PREDICTED: Nicotiana tabacum uncharacterized LOC107761697 (LOC107761697), mRNA
G4097_54408	107818081	LOC107818081	-3.14834	0.923812	0.226024	>XM_016644012.1 PREDICTED: Nicotiana tabacum putative protein TPRXL (LOC107818081), mRNA
G4097_20509	107770010	LOC107770010	-3.14834	0.923812	0.226024	>XM_016589265.1 PREDICTED: Nicotiana tabacum uncharacterized LOC107770010 (LOC107770010), transcript variant X1, mRNA
G4097_20794	107813442	LOC107813442	-3.14834	0.923812	0.226024	>XM_016638718.1 PREDICTED: Nicotiana tabacum oxysterol-binding protein-related protein 3C-like (LOC107813442), mRNA
G4097_34649	107831453	LOC107831453	-3.14834	0.923812	0.226024	>XM_016659216.1 PREDICTED: Nicotiana tabacum uncharacterized mitochondrial protein AtMg00810-like (LOC107831453), mRNA
G4097_12511	107804545	LOC107804545	-3.14834	0.923812	0.226024	>XM_016628456.1 PREDICTED: Nicotiana tabacum polygalacturonase At1g48100-like (LOC107804545), mRNA
G4097_65626	107802547	LOC107802547	-3.14432	0.680792	0.104268	>XM_016626060.1 PREDICTED: Nicotiana tabacum uncharacterized LOC107802547 (LOC107802547), mRNA
G4097_18708	107776114	LOC107776114	-3.14385	0.634435	0.0893434	>XM_016595945.1 PREDICTED: Nicotiana tabacum uncharacterized LOC107776114 (LOC107776114), mRNA
G4097_23752	107798949	LOC107798949	-3.14188	0.00157678	3.43005e-05	>XM_016621979.1 PREDICTED: Nicotiana tabacum uncharacterized LOC107798949 (LOC107798949), mRNA
G4097_17921	107805113	LOC107805113	-3.13712	0.472221	0.0499401	>XM_016629103.1 PREDICTED: Nicotiana tabacum mitogen-activated protein kinase kinase kinase ANP1-like (LOC107805113), partial mRNA
G4097_35745	107811273	LOC107811273	-3.13418	0.45481	0.0464788	>XM_016636171.1 PREDICTED: Nicotiana tabacum TMV resistance protein N-like (LOC107811273), mRNA
G4097_39772	107784032	LOC107784032	-3.13276	0.590754	0.077783	>XM_016605097.1 PREDICTED: Nicotiana tabacum uncharacterized LOC107784032 (LOC107784032), transcript variant X2, mRNA
G4097_16616	107777349	LOC107777349	-3.12944	0.163698	0.00959953	>XM_016597356.1 PREDICTED: Nicotiana tabacum thioredoxin-like 1-2, chloroplastic (LOC107777349), mRNA
G4097_48447	107829155	LOC107829155	-3.12781	0.0710266	0.00312805	>XM_016656603.1 PREDICTED: Nicotiana tabacum uncharacterized LOC107829155 (LOC107829155), partial mRNA
G4097_54605	107802845	LOC107802845	-3.12594	0.00172489	3.78444e-05	>XM_016626422.1 PREDICTED: Nicotiana tabacum uncharacterized LOC107802845 (LOC107802845), mRNA
G4097_65932	107779775	LOC107779775	-3.12298	0.665236	0.0992552	>XM_016600260.1 PREDICTED: Nicotiana tabacum auxin-responsive protein SAUR64-like (LOC107779775), mRNA
G4097_8978	107801686	LOC107801686	-3.12228	0.855463	0.180087	>XM_016625051.1 PREDICTED: Nicotiana tabacum probable 3-hydroxyisobutyryl-CoA hydrolase 3 (LOC107801686), mRNA
G4097_9282	107771214	LOC107771214	-3.11919	0.344546	0.0296796	>XM_016590555.1 PREDICTED: Nicotiana tabacum ATPase WRNIP1-like (LOC107771214), mRNA
G4097_40690	107792647	LOC107792647	-3.11552	0.179759	0.0109578	>XR_001649584.1 PREDICTED: Nicotiana tabacum uncharacterized LOC107792647 (LOC107792647), transcript variant X2, misc_RNA
G4097_62253	107799288	LOC107799288	-3.11032	0.529106	0.0622273	>XM_016622381.1 PREDICTED: Nicotiana tabacum purple acid phosphatase 17-like (LOC107799288), mRNA
G4097_28315	107805284	LOC107805284	-3.10932	0.203055	0.0131335	>XM_016629286.1 PREDICTED: Nicotiana tabacum protein SIEVE ELEMENT OCCLUSION B-like (LOC107805284), mRNA
G4097_38409	107777731	LOC107777731	-3.10913	0.997262	0.434154	>XM_016597862.1 PREDICTED: Nicotiana tabacum probable LRR receptor-like serine/threonine-protein kinase At1g34110 (LOC107777731), mRNA
G4097_47035	107779280	LOC107779280	-3.10913	0.997262	0.434154	>XM_016599672.1 PREDICTED: Nicotiana tabacum putative histone deacetylase 10 (LOC107779280), mRNA
G4097_54320	107764765	LOC107764765	-3.10913	0.997262	0.434154	>XM_016583370.1 PREDICTED: Nicotiana tabacum CBL-interacting serine/threonine-protein kinase 7-like (LOC107764765), mRNA
G4097_50495	107790484	LOC107790484	-3.09968	0.931938	0.2343	>XM_016612405.1 PREDICTED: Nicotiana tabacum uncharacterized LOC107790484 (LOC107790484), mRNA
G4097_609	107817244	LOC107817244	-3.09968	0.931938	0.2343	>XM_016643041.1 PREDICTED: Nicotiana tabacum aluminum-activated malate transporter 10-like (LOC107817244), mRNA
G4097_9557	107785965	LOC107785965	-3.09968	0.931938	0.2343	>XM_016607398.1 PREDICTED: Nicotiana tabacum uncharacterized LOC107785965 (LOC107785965), mRNA
G4097_46726	107767415	LOC107767415	-3.09968	0.931938	0.2343	>XM_016586425.1 PREDICTED: Nicotiana tabacum uncharacterized LOC107767415 (LOC107767415), mRNA
G4097_55417	107798847	LOC107798847	-3.09968	0.931938	0.2343	>XM_016621881.1 PREDICTED: Nicotiana tabacum uncharacterized LOC107798847 (LOC107798847), mRNA
G4097_64142	107829547	LOC107829547	-3.09968	0.931938	0.2343	>XM_016656994.1 PREDICTED: Nicotiana tabacum serine/threonine-protein phosphatase 7 long form homolog (LOC107829547), partial mRNA
G4097_47333	107792500	LOC107792500	-3.09968	0.931938	0.2343	>XM_016614722.1 PREDICTED: Nicotiana tabacum protein DETOXIFICATION 40-like (LOC107792500), mRNA
G4097_57800	107802651	LOC107802651	-3.09968	0.931938	0.2343	>XM_016626183.1 PREDICTED: Nicotiana tabacum uncharacterized LOC107802651 (LOC107802651), mRNA
G4097_21917	107765098	LOC107765098	-3.09968	0.931938	0.2343	>XM_016583704.1 PREDICTED: Nicotiana tabacum uncharacterized LOC107765098 (LOC107765098), mRNA
G4097_28422	107779540	LOC107779540	-3.09968	0.931938	0.2343	>XM_016599990.1 PREDICTED: Nicotiana tabacum probable fructokinase-5 (LOC107779540), mRNA
G4097_60257	107785575	LOC107785575	-3.09929	0.669319	0.100646	>XM_016606911.1 PREDICTED: Nicotiana tabacum uncharacterized LOC107785575 (LOC107785575), transcript variant X1, mRNA
G4097_17485	107797792	LOC107797792	-3.08537	0.725052	0.120107	>XM_016620717.1 PREDICTED: Nicotiana tabacum uncharacterized LOC107797792 (LOC107797792), mRNA
G4097_51915	107826490	LOC107826490	-3.0785	0.185611	0.0114886	>XM_016653476.1 PREDICTED: Nicotiana tabacum peroxidase 21-like (LOC107826490), mRNA
G4097_11950	107827385	LOC107827385	-3.07805	0.997262	0.350072	>XM_016654513.1 PREDICTED: Nicotiana tabacum uncharacterized LOC107827385 (LOC107827385), mRNA
G4097_25871	107797090	LOC107797090	-3.07805	0.997262	0.350072	>XM_016619953.1 PREDICTED: Nicotiana tabacum uncharacterized LOC107797090 (LOC107797090), mRNA
G4097_43409	107780692	LOC107780692	-3.07805	0.997262	0.350072	>XM_016601261.1 PREDICTED: Nicotiana tabacum protein EPIDERMAL PATTERNING FACTOR 1-like (LOC107780692), transcript variant X2, mRNA
G4097_19651	107813787	LOC107813787	-3.07805	0.997262	0.350072	>XM_016639094.1 PREDICTED: Nicotiana tabacum ureide permease 1-like (LOC107813787), transcript variant X2, mRNA
G4097_14740	107826272	LOC107826272	-3.07805	0.997262	0.350072	>XM_016653236.1 PREDICTED: Nicotiana tabacum la-related protein 6C-like (LOC107826272), mRNA
G4097_30740	107818111	LOC107818111	-3.07668	0.218414	0.0147653	>XM_016644048.1 PREDICTED: Nicotiana tabacum cis-abienol synthase, chloroplastic-like (LOC107818111), mRNA
G4097_7195	107832262	LOC107832262	-3.07633	0.222759	0.0151883	>XM_016660080.1 PREDICTED: Nicotiana tabacum putative glutamine amidotransferase PB2B2.05 (LOC107832262), mRNA
G4097_27629	107759821	LOC107759821	-3.07371	0.700425	0.111007	>XM_016577835.1 PREDICTED: Nicotiana tabacum serine/threonine-protein kinase CDL1-like (LOC107759821), mRNA
G4097_45934	107820890	LOC107820890	-3.07148	0.0403589	0.0015399	>XM_016647244.1 PREDICTED: Nicotiana tabacum uncharacterized LOC107820890 (LOC107820890), mRNA
G4097_50638	107811933	LOC107811933	-3.06993	0.886161	0.19925	>XM_016636922.1 PREDICTED: Nicotiana tabacum uncharacterized mitochondrial protein AtMg00860-like (LOC107811933), partial mRNA
G4097_61910	107794704	LOC107794704	-3.06987	0.193004	0.012155	>XM_016617227.1 PREDICTED: Nicotiana tabacum probable glycosyltransferase At5g03795 (LOC107794704), mRNA
G4097_51911	107799880	LOC107799880	-3.06904	0.969141	0.269288	>XM_016623015.1 PREDICTED: Nicotiana tabacum BTB/POZ and TAZ domain-containing protein 1-like (LOC107799880), mRNA
G4097_58199	107825091	LOC107825091	-3.06623	0.340921	0.0290596	>XM_016651925.1 PREDICTED: Nicotiana tabacum E3 ubiquitin-protein ligase synoviolin-like (LOC107825091), mRNA
G4097_57523	107790021	LOC107790021	-3.06506	0.056673	0.00235296	>XM_016611918.1 PREDICTED: Nicotiana tabacum ankyrin repeat-containing protein At3g12360-like (LOC107790021), mRNA
G4097_13883	107819499	LOC107819499	-3.06095	0.206571	0.0134897	>XM_016645609.1 PREDICTED: Nicotiana tabacum 30S ribosomal protein S31, chloroplastic-like (LOC107819499), mRNA
G4097_29877	107761011	LOC107761011	-3.05716	0.900457	0.208846	>XM_016579164.1 PREDICTED: Nicotiana tabacum dynamin-related protein 4C-like (LOC107761011), mRNA
G4097_38853	107777186	LOC107777186	-3.05594	0.997262	0.395377	>XM_016597179.1 PREDICTED: Nicotiana tabacum uncharacterized LOC107777186 (LOC107777186), mRNA
G4097_43782	107766415	LOC107766415	-3.05594	0.997262	0.395377	>XM_016585193.1 PREDICTED: Nicotiana tabacum uncharacterized LOC107766415 (LOC107766415), mRNA
G4097_45503	107781421	LOC107781421	-3.05594	0.997262	0.395377	>XM_016602121.1 PREDICTED: Nicotiana tabacum COBRA-like protein 7 (LOC107781421), mRNA
G4097_58649	107799697	LOC107799697	-3.05594	0.997262	0.395377	>XM_016622838.1 PREDICTED: Nicotiana tabacum 9-divinyl ether synthase (LOC107799697), mRNA
G4097_46525	107831158	LOC107831158	-3.05553	0.481085	0.0518507	>XM_016658895.1 PREDICTED: Nicotiana tabacum uncharacterized LOC107831158 (LOC107831158), mRNA
G4097_23112	107788060	LOC107788060	-3.04826	0.0606058	0.00255992	>XM_016609710.1 PREDICTED: Nicotiana tabacum probable sulfate transporter 3.4 (LOC107788060), mRNA
G4097_681	107823171	LOC107823171	-3.04639	0.322903	0.0267168	>XM_016649769.1 PREDICTED: Nicotiana tabacum U-box domain-containing protein 45-like (LOC107823171), mRNA
G4097_61369	107758942	LOC107758942	-3.04626	0.670382	0.100972	>XM_016576788.1 PREDICTED: Nicotiana tabacum mitotic checkpoint serine/threonine-protein kinase BUB1-like (LOC107758942), mRNA
G4097_44375	107768845	LOC107768845	-3.04541	0.53801	0.0644129	>XM_016587995.1 PREDICTED: Nicotiana tabacum trans-resveratrol di-O-methyltransferase-like (LOC107768845), mRNA
G4097_65638	107823166	LOC107823166	-3.04474	0.767387	0.134816	>XM_016649763.1 PREDICTED: Nicotiana tabacum uncharacterized LOC107823166 (LOC107823166), mRNA
G4097_53629	107796044	LOC107796044	-3.04396	0.877324	0.19347	>XM_016618759.1 PREDICTED: Nicotiana tabacum uncharacterized LOC107796044 (LOC107796044), mRNA
G4097_9637	107767109	LOC107767109	-3.04278	0.0498935	0.00200562	>XM_016586034.1 PREDICTED: Nicotiana tabacum auxin-responsive protein SAUR21-like (LOC107767109), mRNA
G4097_54503	107775568	LOC107775568	-3.04274	0.997262	0.397842	>XM_016595319.1 PREDICTED: Nicotiana tabacum uncharacterized mitochondrial protein AtMg00810-like (LOC107775568), mRNA
G4097_63872	107775340	LOC107775340	-3.04274	0.997262	0.397842	>XM_016595074.1 PREDICTED: Nicotiana tabacum pentatricopeptide repeat-containing protein At3g14580, mitochondrial-like (LOC107775340), partial mRNA
G4097_53764	107795283	LOC107795283	-3.04274	0.997262	0.397842	>XM_016617891.1 PREDICTED: Nicotiana tabacum yrdC domain-containing protein, mitochondrial-like (LOC107795283), mRNA
G4097_26132	107794791	LOC107794791	-3.04274	0.997262	0.397842	>XM_016617331.1 PREDICTED: Nicotiana tabacum ras-related protein RABH1c-like (LOC107794791), transcript variant X2, mRNA
G4097_60926	107759946	LOC107759946	-3.0415	0.0105128	0.000299891	>XM_016577964.1 PREDICTED: Nicotiana tabacum auxin-induced protein 15A-like (LOC107759946), mRNA
G4097_11313	107772937	LOC107772937	-3.03913	9.86258e-07	1.15893e-08	>XM_016592393.1 PREDICTED: Nicotiana tabacum ribosome biogenesis protein NSA2 homolog (LOC107772937), mRNA
G4097_64446	107815116	LOC107815116	-3.03801	0.00578045	0.000149278	>XM_016640632.1 PREDICTED: Nicotiana tabacum uncharacterized LOC107815116 (LOC107815116), mRNA
G4097_13818	107777089	LOC107777089	-3.03545	0.876608	0.193216	>XM_016597070.1 PREDICTED: Nicotiana tabacum tubby-like F-box protein 5 (LOC107777089), transcript variant X3, mRNA
G4097_10923	107819314	LOC107819314	-3.03524	9.76102e-08	1.01608e-09	>XM_016645417.1 PREDICTED: Nicotiana tabacum uncharacterized protein At5g22580-like (LOC107819314), mRNA
G4097_7608	107763066	LOC107763066	-3.03481	0.997262	0.44563	>XM_016581486.1 PREDICTED: Nicotiana tabacum RNA-directed DNA polymerase homolog (LOC107763066), mRNA
G4097_15530	107761400	LOC107761400	-3.03481	0.997262	0.44563	>XM_016579625.1 PREDICTED: Nicotiana tabacum uncharacterized LOC107761400 (LOC107761400), mRNA
G4097_58445	107791498	LOC107791498	-3.03481	0.997262	0.44563	>XM_016613584.1 PREDICTED: Nicotiana tabacum phospholipase D delta-like (LOC107791498), mRNA
G4097_57317	107798043	LOC107798043	-3.03481	0.997262	0.44563	>XM_016620967.1 PREDICTED: Nicotiana tabacum flocculation protein FLO11-like (LOC107798043), mRNA
G4097_22150	107825379	LOC107825379	-3.03481	0.997262	0.44563	>XM_016652229.1 PREDICTED: Nicotiana tabacum probable protein phosphatase 2C 72 (LOC107825379), partial mRNA
G4097_22187	107821073	LOC107821073	-3.03481	0.997262	0.44563	>XM_016647466.1 PREDICTED: Nicotiana tabacum uncharacterized LOC107821073 (LOC107821073), transcript variant X1, mRNA
G4097_25848	107769528	LOC107769528	-3.03481	0.997262	0.44563	>XM_016588754.1 PREDICTED: Nicotiana tabacum protein DETOXIFICATION 3-like (LOC107769528), mRNA
G4097_50997	107809278	LOC107809278	-3.03481	0.997262	0.44563	>XM_016633883.1 PREDICTED: Nicotiana tabacum probable purine permease 4 (LOC107809278), mRNA
G4097_64512	107821234	LOC107821234	-3.03481	0.997262	0.44563	>XM_016647659.1 PREDICTED: Nicotiana tabacum uncharacterized LOC107821234 (LOC107821234), mRNA
G4097_8300	107829872	LOC107829872	-3.03481	0.997262	0.44563	>XM_016657339.1 PREDICTED: Nicotiana tabacum leucine-rich repeat receptor protein kinase MSP1-like (LOC107829872), transcript variant X2, mRNA
G4097_35085	107805672	LOC107805672	-3.03481	0.997262	0.44563	>XM_016629745.1 PREDICTED: Nicotiana tabacum cysteine-rich repeat secretory protein 60-like (LOC107805672), mRNA
G4097_57724	107827813	LOC107827813	-3.03481	0.997262	0.44563	>XM_016655012.1 PREDICTED: Nicotiana tabacum uncharacterized LOC107827813 (LOC107827813), mRNA
G4097_15499	107780348	LOC107780348	-3.03216	0.00211382	4.78164e-05	>XM_016600872.1 PREDICTED: Nicotiana tabacum protein DETOXIFICATION 29-like (LOC107780348), mRNA
G4097_55521	107795805	LOC107795805	-3.03215	0.00595046	0.000155212	>XM_016618508.1 PREDICTED: Nicotiana tabacum vesicle-fusing ATPase-like (LOC107795805), transcript variant X1, mRNA
G4097_274	107816931	LOC107816931	-3.03195	0.214937	0.0143366	>XM_016642681.1 PREDICTED: Nicotiana tabacum uncharacterized LOC107816931 (LOC107816931), mRNA
G4097_40752	107820545	LOC107820545	-3.0313	0.183384	0.0112775	>XM_016646846.1 PREDICTED: Nicotiana tabacum uncharacterized LOC107820545 (LOC107820545), mRNA
G4097_47870	107813724	LOC107813724	-3.02288	0.0609362	0.00258363	>XM_016639025.1 PREDICTED: Nicotiana tabacum uncharacterized LOC107813724 (LOC107813724), mRNA
G4097_55931	107811235	LOC107811235	-3.02223	0.697693	0.109792	>XM_016636125.1 PREDICTED: Nicotiana tabacum uncharacterized LOC107811235 (LOC107811235), mRNA
G4097_62458	107825390	LOC107825390	-3.02167	0.43997	0.0439	>XM_016652248.1 PREDICTED: Nicotiana tabacum uncharacterized protein At3g28850-like (LOC107825390), mRNA
G4097_54212	107803621	LOC107803621	-3.0177	0.997262	0.31812	>XM_016627386.1 PREDICTED: Nicotiana tabacum MADS-box transcription factor 23-like (LOC107803621), mRNA
G4097_21114	107811907	LOC107811907	-3.01611	0.887293	0.200375	>XM_016636898.1 PREDICTED: Nicotiana tabacum uncharacterized LOC107811907 (LOC107811907), mRNA
G4097_33035	107764744	LOC107764744	-3.01611	0.887293	0.200375	>XM_016583346.1 PREDICTED: Nicotiana tabacum ACD11 homolog protein-like (LOC107764744), transcript variant X1, mRNA
G4097_52263	107824598	LOC107824598	-3.01566	0.716214	0.116535	>XM_016651402.1 PREDICTED: Nicotiana tabacum lipoxygenase homology domain-containing protein 1-like (LOC107824598), mRNA
G4097_30966	107817335	LOC107817335	-3.01272	5.00203e-09	4.20557e-11	>XM_016643138.1 PREDICTED: Nicotiana tabacum uncharacterized LOC107817335 (LOC107817335), transcript variant X1, mRNA
G4097_30753	107823824	LOC107823824	-3.01236	0.938865	0.241368	>XM_016650530.1 PREDICTED: Nicotiana tabacum protein trichome birefringence-like 19 (LOC107823824), mRNA
G4097_46099	107759050	LOC107759050	-3.01117	0.46421	0.0482944	>XM_016576918.1 PREDICTED: Nicotiana tabacum uncharacterized LOC107759050 (LOC107759050), mRNA
G4097_51425	107814943	LOC107814943	-3.0101	4.99679e-05	7.60212e-07	>XM_016640445.1 PREDICTED: Nicotiana tabacum F-box protein At2g02240-like (LOC107814943), mRNA
G4097_7920	107789221	LOC107789221	-3.00768	0.073125	0.00324974	>XM_016610997.1 PREDICTED: Nicotiana tabacum uncharacterized LOC107789221 (LOC107789221), mRNA
G4097_54751	107828008	LOC107828008	-3.00193	0.604611	0.0812879	>XM_016655260.1 PREDICTED: Nicotiana tabacum uncharacterized LOC107828008 (LOC107828008), mRNA
G4097_51656	107832689	LOC107832689	-3.00051	0.997262	0.397603	>XM_016660553.1 PREDICTED: Nicotiana tabacum WAT1-related protein At1g09380-like (LOC107832689), mRNA
G4097_26878	107778105	LOC107778105	-3.00051	0.997262	0.397603	>XM_016598300.1 PREDICTED: Nicotiana tabacum transcription factor PRE1-like (LOC107778105), mRNA
G4097_38273	107807727	LOC107807727	-3.00051	0.997262	0.397603	>XM_016632168.1 PREDICTED: Nicotiana tabacum NAC domain-containing protein 86-like (LOC107807727), mRNA
G4097_44040	107783166	LOC107783166	-3.00051	0.997262	0.397603	>XM_016604140.1 PREDICTED: Nicotiana tabacum tryptophan 2-monooxygenase-like (LOC107783166), mRNA
G4097_39150	107822750	LOC107822750	-3.00051	0.997262	0.397603	>XM_016649314.1 PREDICTED: Nicotiana tabacum uncharacterized LOC107822750 (LOC107822750), mRNA
G4097_22120	107825378	LOC107825378	-2.99649	0.536885	0.064158	>XM_016652227.1 PREDICTED: Nicotiana tabacum uncharacterized LOC107825378 (LOC107825378), transcript variant X1, mRNA
G4097_30142	107794604	LOC107794604	-2.99637	0.698112	0.10992	>XM_016617105.1 PREDICTED: Nicotiana tabacum uncharacterized LOC107794604 (LOC107794604), mRNA
G4097_55317	107771410	LOC107771410	-2.99414	0.273093	0.0205883	>XM_016590770.1 PREDICTED: Nicotiana tabacum patatin-like protein 3 (LOC107771410), mRNA
G4097_50610	107827943	LOC107827943	-2.9935	0.116043	0.00592599	>XM_016655178.1 PREDICTED: Nicotiana tabacum putative UDP-rhamnose:rhamnosyltransferase 1 (LOC107827943), mRNA
G4097_15419	107806838	LOC107806838	-2.99338	0.598462	0.0797543	>XM_016631090.1 PREDICTED: Nicotiana tabacum enolase (LOC107806838), mRNA
G4097_54107	107796091	LOC107796091	-2.99268	0.904515	0.211975	>XM_016618820.1 PREDICTED: Nicotiana tabacum uncharacterized LOC107796091 (LOC107796091), mRNA
G4097_33071	107811672	LOC107811672	-2.9926	0.901575	0.209484	>XM_016636642.1 PREDICTED: Nicotiana tabacum auxin-responsive protein SAUR68-like (LOC107811672), mRNA
G4097_3984	107827543	LOC107827543	-2.99226	0.0152009	0.000462534	>XM_016654699.1 PREDICTED: Nicotiana tabacum cytochrome P450 86A22-like (LOC107827543), partial mRNA
G4097_56636	107794824	LOC107794824	-2.99225	0.489095	0.0533676	>XM_016617362.1 PREDICTED: Nicotiana tabacum uncharacterized LOC107794824 (LOC107794824), mRNA
G4097_44921	107778377	LOC107778377	-2.99104	0.266968	0.0198112	>XM_016598628.1 PREDICTED: Nicotiana tabacum protein SIEVE ELEMENT OCCLUSION C-like (LOC107778377), transcript variant X2, mRNA
G4097_64917	107779346	LOC107779346	-2.99094	0.00238494	5.48087e-05	>XM_016599748.1 PREDICTED: Nicotiana tabacum FHA domain-containing protein PS1-like (LOC107779346), mRNA
G4097_56445	107767096	LOC107767096	-2.98956	0.0220903	0.000736285	>XM_016586012.1 PREDICTED: Nicotiana tabacum auxin-responsive protein SAUR68-like (LOC107767096), mRNA
G4097_27269	107774353	LOC107774353	-2.98935	0.114965	0.0058387	>XM_016593847.1 PREDICTED: Nicotiana tabacum uncharacterized LOC107774353 (LOC107774353), mRNA
G4097_65353	107762258	LOC107762258	-2.98726	0.596425	0.0791946	>XM_016580608.1 PREDICTED: Nicotiana tabacum 3'-N-debenzoyl-2'-deoxytaxol N-benzoyltransferase-like (LOC107762258), mRNA
G4097_4076	107832040	LOC107832040	-2.9855	0.0196217	0.000637305	>XM_016659847.1 PREDICTED: Nicotiana tabacum putative phytosulfokines 6 (LOC107832040), transcript variant X2, mRNA
G4097_9456	107772442	LOC107772442	-2.98226	0.769576	0.135971	>XM_016591954.1 PREDICTED: Nicotiana tabacum phospholipase D alpha 1-like (LOC107772442), mRNA
G4097_47065	107769116	LOC107769116	-2.97956	0.798023	0.149869	>XM_016588297.1 PREDICTED: Nicotiana tabacum uncharacterized LOC107769116 (LOC107769116), mRNA
G4097_13761	107786866	LOC107786866	-2.97937	0.453658	0.046251	>XM_016608365.1 PREDICTED: Nicotiana tabacum probable pectate lyase 8 (LOC107786866), mRNA
G4097_26662	107786261	LOC107786261	-2.97576	0.439909	0.0438729	>XM_016607707.1 PREDICTED: Nicotiana tabacum myosin IB heavy chain-like (LOC107786261), transcript variant X1, mRNA
G4097_37104	107819146	LOC107819146	-2.97445	9.67001e-09	8.63359e-11	>XM_016645233.1 PREDICTED: Nicotiana tabacum cold and drought-regulated protein CORA-like (LOC107819146), mRNA
G4097_32467	107800822	LOC107800822	-2.97064	0.702228	0.11165	>XM_016624067.1 PREDICTED: Nicotiana tabacum uncharacterized LOC107800822 (LOC107800822), mRNA
G4097_61499	107791848	LOC107791848	-2.97017	0.573538	0.0731246	>XM_016613988.1 PREDICTED: Nicotiana tabacum pistil-specific extensin-like protein (LOC107791848), mRNA
G4097_30274	107781522	LOC107781522	-2.96941	0.413038	0.0396128	>XM_016602236.1 PREDICTED: Nicotiana tabacum anthocyanidin 3-O-glucosyltransferase-like (LOC107781522), partial mRNA
G4097_13219	107777457	LOC107777457	-2.96291	0.379236	0.0345195	>XM_016597477.1 PREDICTED: Nicotiana tabacum 11 kDa late embryogenesis abundant protein-like (LOC107777457), mRNA
G4097_20266	107826415	LOC107826415	-2.96108	0.296942	0.0234503	>XM_016653391.1 PREDICTED: Nicotiana tabacum uncharacterized LOC107826415 (LOC107826415), transcript variant X2, mRNA
G4097_50447	107795658	LOC107795658	-2.95731	0.927748	0.23124	>XM_016618334.1 PREDICTED: Nicotiana tabacum protein ENHANCED DISEASE RESISTANCE 2-like (LOC107795658), mRNA
G4097_41769	107768775	LOC107768775	-2.95441	0.94142	0.243605	>XM_016587920.1 PREDICTED: Nicotiana tabacum zinc finger MYM-type protein 1-like (LOC107768775), mRNA
G4097_5870	107831394	LOC107831394	-2.95407	0.997262	0.377839	>XM_016659157.1 PREDICTED: Nicotiana tabacum cyanidin-3-O-glucoside 2-O-glucuronosyltransferase-like (LOC107831394), mRNA
G4097_32567	107811444	LOC107811444	-2.95407	0.997262	0.377839	>XM_016636369.1 PREDICTED: Nicotiana tabacum non-symbiotic hemoglobin 1-like (LOC107811444), mRNA
G4097_29566	107780479	LOC107780479	-2.953	0.762565	0.132667	>XM_016601029.1 PREDICTED: Nicotiana tabacum transcription factor MYB86-like (LOC107780479), mRNA
G4097_35319	107815214	LOC107815214	-2.95223	0.0212547	0.000703418	>XM_016640743.1 PREDICTED: Nicotiana tabacum polygalacturonase 1 beta-like protein 3 (LOC107815214), mRNA
G4097_57120	107827691	LOC107827691	-2.94664	0.338782	0.0287823	>XM_016654876.1 PREDICTED: Nicotiana tabacum cysteine-rich repeat secretory protein 55-like (LOC107827691), mRNA
G4097_14086	107763425	LOC107763425	-2.94307	7.74145e-26	6.35383e-29	>XM_016581917.1 PREDICTED: Nicotiana tabacum LL-diaminopimelate aminotransferase, chloroplastic-like (LOC107763425), mRNA
G4097_17327	107773947	LOC107773947	-2.9418	0.0066333	0.000174749	>XM_016593382.1 PREDICTED: Nicotiana tabacum E3 ubiquitin-protein ligase RNF144A-like (LOC107773947), transcript variant X2, mRNA
G4097_52229	107822496	LOC107822496	-2.94168	0.997262	0.420292	>XM_016649048.1 PREDICTED: Nicotiana tabacum uncharacterized LOC107822496 (LOC107822496), mRNA
G4097_19697	107795215	LOC107795215	-2.94168	0.997262	0.420292	>XM_016617811.1 PREDICTED: Nicotiana tabacum callose synthase 1-like (LOC107795215), transcript variant X1, mRNA
G4097_16341	107766593	LOC107766593	-2.94168	0.997262	0.420292	>XM_016585402.1 PREDICTED: Nicotiana tabacum aluminum-activated malate transporter 2-like (LOC107766593), mRNA
G4097_3007	107803435	LOC107803435	-2.94168	0.997262	0.420292	>XM_016627151.1 PREDICTED: Nicotiana tabacum fatty acyl-CoA reductase 3-like (LOC107803435), transcript variant X2, mRNA
G4097_65815	107794102	LOC107794102	-2.94168	0.997262	0.420292	>XM_016616561.1 PREDICTED: Nicotiana tabacum G2/mitotic-specific cyclin-1-like (LOC107794102), mRNA
G4097_67294	107819826	LOC107819826	-2.94168	0.997262	0.420292	>XM_016645978.1 PREDICTED: Nicotiana tabacum uncharacterized mitochondrial protein AtMg00810-like (LOC107819826), mRNA
G4097_52154	107826231	LOC107826231	-2.94064	4.00065e-11	2.42663e-13	>XM_016653190.1 PREDICTED: Nicotiana tabacum methyltransferase-like protein 22 (LOC107826231), partial mRNA
G4097_8057	107825778	LOC107825778	-2.93863	0.398498	0.0374375	>XM_016652690.1 PREDICTED: Nicotiana tabacum uncharacterized LOC107825778 (LOC107825778), mRNA
G4097_34726	107774699	LOC107774699	-2.92938	0.197731	0.0126455	>XM_016594327.1 PREDICTED: Nicotiana tabacum RPM1-interacting protein 4-like (LOC107774699), mRNA
G4097_60749	107815878	LOC107815878	-2.92834	0.751208	0.128651	>XM_016641524.1 PREDICTED: Nicotiana tabacum ethylene-responsive transcription factor ERF003-like (LOC107815878), mRNA
G4097_48329	107771388	LOC107771388	-2.92782	0.412746	0.0395527	>XM_016590742.1 PREDICTED: Nicotiana tabacum stem-specific protein TSJT1-like (LOC107771388), mRNA
G4097_5632	107761086	LOC107761086	-2.92647	0.00373366	9.08863e-05	>XM_016579253.1 PREDICTED: Nicotiana tabacum pto-interacting protein 1-like (LOC107761086), mRNA
G4097_30421	107798272	LOC107798272	-2.92616	0.577318	0.074021	>XM_016621245.1 PREDICTED: Nicotiana tabacum protein PHLOEM PROTEIN 2-LIKE A10-like (LOC107798272), partial mRNA
G4097_29612	107791609	LOC107791609	-2.92563	0.997262	0.430024	>XM_016613695.1 PREDICTED: Nicotiana tabacum uncharacterized LOC107791609 (LOC107791609), transcript variant X2, mRNA
G4097_60811	107762868	LOC107762868	-2.92563	0.997262	0.430024	>XM_016581268.1 PREDICTED: Nicotiana tabacum ABC transporter G family member 11-like (LOC107762868), mRNA
G4097_5700	107792254	LOC107792254	-2.92563	0.997262	0.430024	>XM_016614447.1 PREDICTED: Nicotiana tabacum uncharacterized mitochondrial protein AtMg00810-like (LOC107792254), mRNA
G4097_16370	107763567	LOC107763567	-2.92563	0.997262	0.430024	>XM_016582053.1 PREDICTED: Nicotiana tabacum L-ascorbate peroxidase 3, peroxisomal-like (LOC107763567), mRNA
G4097_917	107832396	LOC107832396	-2.92563	0.997262	0.430024	>XM_016660234.1 PREDICTED: Nicotiana tabacum cytokinin riboside 5'-monophosphate phosphoribohydrolase LOG7-like (LOC107832396), mRNA
G4097_21853	107830121	LOC107830121	-2.92563	0.997262	0.430024	>XM_016657602.1 PREDICTED: Nicotiana tabacum serine/threonine-protein kinase HT1-like (LOC107830121), mRNA
G4097_10593	107796661	LOC107796661	-2.92563	0.997262	0.430024	>XM_016619452.1 PREDICTED: Nicotiana tabacum uncharacterized LOC107796661 (LOC107796661), transcript variant X1, mRNA
G4097_12476	107812564	LOC107812564	-2.92146	0.0673008	0.00293163	>XM_016637710.1 PREDICTED: Nicotiana tabacum uncharacterized LOC107812564 (LOC107812564), mRNA
G4097_1735	107804969	LOC107804969	-2.91344	0.125363	0.00663279	>XM_016628938.1 PREDICTED: Nicotiana tabacum uncharacterized LOC107804969 (LOC107804969), mRNA
G4097_37463	107816736	LOC107816736	-2.91258	0.366333	0.0328023	>XM_016642477.1 PREDICTED: Nicotiana tabacum 7-deoxyloganetic acid glucosyltransferase-like (LOC107816736), mRNA
G4097_61675	107803413	LOC107803413	-2.91224	0.207265	0.013551	>XM_016627129.1 PREDICTED: Nicotiana tabacum laccase-2-like (LOC107803413), mRNA
G4097_67656	107797032	LOC107797032	-2.9104	0.754286	0.129965	>XM_016619867.1 PREDICTED: Nicotiana tabacum probable F-box protein At4g22030 (LOC107797032), mRNA
G4097_48741	107817626	LOC107817626	-2.90971	0.997262	0.381468	>XM_016643482.1 PREDICTED: Nicotiana tabacum uncharacterized LOC107817626 (LOC107817626), transcript variant X1, mRNA
G4097_53843	107766357	LOC107766357	-2.90949	0.997262	0.384185	>XM_016585128.1 PREDICTED: Nicotiana tabacum LOB domain-containing protein 38-like (LOC107766357), transcript variant X1, mRNA
G4097_6049	107787889	LOC107787889	-2.90949	0.997262	0.384185	>XM_016609504.1 PREDICTED: Nicotiana tabacum uncharacterized LOC107787889 (LOC107787889), mRNA
G4097_67354	107760990	LOC107760990	-2.90949	0.997262	0.384185	>XM_016579145.1 PREDICTED: Nicotiana tabacum uncharacterized LOC107760990 (LOC107760990), mRNA
G4097_31914	107813178	LOC107813178	-2.90905	0.013747	0.000407567	>XM_016638406.1 PREDICTED: Nicotiana tabacum phospholipase A I-like (LOC107813178), transcript variant X1, mRNA
G4097_59802	107780818	LOC107780818	-2.90811	0.842299	0.172375	>XM_016601400.1 PREDICTED: Nicotiana tabacum two-component response regulator ARR6-like (LOC107780818), mRNA
G4097_51217	107809998	LOC107809998	-2.90664	0.104215	0.00515086	>XM_016634718.1 PREDICTED: Nicotiana tabacum DNA-directed RNA polymerase III subunit RPC6-like (LOC107809998), mRNA
G4097_9148	107760401	LOC107760401	-2.90408	0.121205	0.00630605	>XM_016578448.1 PREDICTED: Nicotiana tabacum putative pectinesterase/pectinesterase inhibitor 22 (LOC107760401), mRNA
G4097_47940	107776849	LOC107776849	-2.90374	0.934064	0.236418	>XM_016596787.1 PREDICTED: Nicotiana tabacum uncharacterized LOC107776849 (LOC107776849), mRNA
G4097_8155	107773983	LOC107773983	-2.9029	0.836764	0.169289	>XM_016593424.1 PREDICTED: Nicotiana tabacum inositol 2-dehydrogenase-like (LOC107773983), mRNA
G4097_61547	107785657	LOC107785657	-2.90202	0.595138	0.0788331	>XM_016607010.1 PREDICTED: Nicotiana tabacum putative fasciclin-like arabinogalactan protein 20 (LOC107785657), mRNA
G4097_8632	107776717	LOC107776717	-2.90194	0.997262	0.355208	>XM_016596631.1 PREDICTED: Nicotiana tabacum trypsin inhibitor 1-like (LOC107776717), mRNA
G4097_58427	107771643	LOC107771643	-2.89784	0.932884	0.235042	>XM_016591068.1 PREDICTED: Nicotiana tabacum protein IQ-DOMAIN 14-like (LOC107771643), mRNA
G4097_53058	107778429	LOC107778429	-2.88924	1.34449e-07	1.4184e-09	>XM_016598683.1 PREDICTED: Nicotiana tabacum uncharacterized LOC107778429 (LOC107778429), transcript variant X2, mRNA
G4097_9516	107762221	LOC107762221	-2.88372	0.156199	0.00903351	>XM_016580563.1 PREDICTED: Nicotiana tabacum UDP-galactose/UDP-glucose transporter 2-like (LOC107762221), mRNA
G4097_21564	107798108	LOC107798108	-2.88352	0.00353713	8.55129e-05	>XM_016621066.1 PREDICTED: Nicotiana tabacum probable leucine-rich repeat receptor-like protein kinase At5g49770 (LOC107798108), mRNA
G4097_50529	107792713	LOC107792713	-2.88118	0.0111826	0.00032146	>XM_016614949.1 PREDICTED: Nicotiana tabacum probable WRKY transcription factor 49 (LOC107792713), mRNA
G4097_59873	107811914	LOC107811914	-2.87944	8.80794e-07	1.02619e-08	>XM_016636907.1 PREDICTED: Nicotiana tabacum nicotinamide/nicotinic acid mononucleotide adenylyltransferase-like (LOC107811914), mRNA
G4097_13114	107802039	LOC107802039	-2.87879	0.137569	0.00754575	>XM_016625477.1 PREDICTED: Nicotiana tabacum uncharacterized LOC107802039 (LOC107802039), mRNA
G4097_1033	107814538	LOC107814538	-2.87801	0.000197144	3.37427e-06	>XM_016639968.1 PREDICTED: Nicotiana tabacum uncharacterized LOC107814538 (LOC107814538), transcript variant X2, mRNA
G4097_6188	107823295	LOC107823295	-2.8771	0.997262	0.470547	>XR_001656590.1 PREDICTED: Nicotiana tabacum myb family transcription factor APL-like (LOC107823295), transcript variant X2, misc_RNA
G4097_5946	107761234	LOC107761234	-2.8771	0.997262	0.470547	>XM_016579432.1 PREDICTED: Nicotiana tabacum elongation of fatty acids protein A-like (LOC107761234), mRNA
G4097_44204	107805573	LOC107805573	-2.8771	0.997262	0.470547	>XM_016629636.1 PREDICTED: Nicotiana tabacum probable LRR receptor-like serine/threonine-protein kinase At4g08850 (LOC107805573), mRNA
G4097_26733	107811113	LOC107811113	-2.8771	0.997262	0.470547	>XM_016635982.1 PREDICTED: Nicotiana tabacum uncharacterized LOC107811113 (LOC107811113), mRNA
G4097_55951	107782210	LOC107782210	-2.8771	0.997262	0.470547	>XM_016603062.1 PREDICTED: Nicotiana tabacum uncharacterized LOC107782210 (LOC107782210), mRNA
G4097_52214	107797268	LOC107797268	-2.8771	0.997262	0.470547	>XM_016620140.1 PREDICTED: Nicotiana tabacum peroxisomal fatty acid beta-oxidation multifunctional protein AIM1-like (LOC107797268), partial mRNA
G4097_37782	107828610	LOC107828610	-2.8771	0.997262	0.470547	>XM_016655963.1 PREDICTED: Nicotiana tabacum serine/threonine-protein phosphatase 7 long form homolog (LOC107828610), mRNA
G4097_25222	107801649	LOC107801649	-2.8771	0.997262	0.470547	>XM_016625004.1 PREDICTED: Nicotiana tabacum two-component response regulator ARR12-like (LOC107801649), mRNA
G4097_38326	107786228	LOC107786228	-2.8771	0.997262	0.470547	>XM_016607675.1 PREDICTED: Nicotiana tabacum uncharacterized LOC107786228 (LOC107786228), mRNA
G4097_65448	107783604	LOC107783604	-2.8771	0.997262	0.470547	>XM_016604584.1 PREDICTED: Nicotiana tabacum zinc finger protein JAGGED-like (LOC107783604), mRNA
G4097_54487	107781541	LOC107781541	-2.8771	0.997262	0.470547	>XM_016602261.1 PREDICTED: Nicotiana tabacum uncharacterized LOC107781541 (LOC107781541), mRNA
G4097_50301	107799231	LOC107799231	-2.8771	0.997262	0.470547	>XM_016622319.1 PREDICTED: Nicotiana tabacum growth-regulating factor 9-like (LOC107799231), mRNA
G4097_58590	107759099	LOC107759099	-2.8771	0.997262	0.470547	>XM_016576973.1 PREDICTED: Nicotiana tabacum uncharacterized LOC107759099 (LOC107759099), mRNA
G4097_14210	107785044	LOC107785044	-2.8771	0.997262	0.470547	>XM_016606265.1 PREDICTED: Nicotiana tabacum uncharacterized LOC107785044 (LOC107785044), mRNA
G4097_66996	107766015	LOC107766015	-2.8771	0.997262	0.470547	>XM_016584726.1 PREDICTED: Nicotiana tabacum uncharacterized LOC107766015 (LOC107766015), mRNA
G4097_52533	107795583	LOC107795583	-2.8771	0.997262	0.470547	>XM_016618251.1 PREDICTED: Nicotiana tabacum uncharacterized LOC107795583 (LOC107795583), mRNA
G4097_7634	107823156	LOC107823156	-2.86839	0.92587	0.228327	>XM_016649762.1 PREDICTED: Nicotiana tabacum uncharacterized LOC107823156 (LOC107823156), transcript variant X2, mRNA
G4097_22680	107762978	LOC107762978	-2.86792	0.823623	0.162832	>XM_016581378.1 PREDICTED: Nicotiana tabacum copal-8-ol diphosphate hydratase, chloroplastic-like (LOC107762978), partial mRNA
G4097_64558	107773541	LOC107773541	-2.8675	0.765481	0.134021	>XM_016592947.1 PREDICTED: Nicotiana tabacum auxin-induced protein AUX22-like (LOC107773541), mRNA
G4097_653	107804234	LOC107804234	-2.86535	0.457021	0.0468221	>XR_001652221.1 PREDICTED: Nicotiana tabacum uncharacterized LOC107804234 (LOC107804234), transcript variant X3, misc_RNA
G4097_53545	107759875	LOC107759875	-2.86342	0.997262	0.443475	>XM_016577882.1 PREDICTED: Nicotiana tabacum uncharacterized mitochondrial protein AtMg00810-like (LOC107759875), mRNA
G4097_68385	107759166	LOC107759166	-2.86342	0.997262	0.443475	>XM_016577036.1 PREDICTED: Nicotiana tabacum uncharacterized LOC107759166 (LOC107759166), mRNA
G4097_18767	107810180	LOC107810180	-2.86342	0.997262	0.443475	>XM_016634924.1 PREDICTED: Nicotiana tabacum putative ripening-related protein 5 (LOC107810180), mRNA
G4097_5267	107762650	LOC107762650	-2.86342	0.997262	0.443475	>XM_016581023.1 PREDICTED: Nicotiana tabacum agamous-like MADS-box protein AGL29 (LOC107762650), mRNA
G4097_39062	107771412	LOC107771412	-2.86342	0.997262	0.443475	>XM_016590768.1 PREDICTED: Nicotiana tabacum F-box/LRR-repeat protein 20-like (LOC107771412), mRNA
G4097_42691	107785117	LOC107785117	-2.86342	0.997262	0.443475	>XM_016606380.1 PREDICTED: Nicotiana tabacum zinc finger protein CONSTANS-LIKE 12-like (LOC107785117), mRNA
G4097_27854	107783219	LOC107783219	-2.86342	0.997262	0.443475	>XM_016604189.1 PREDICTED: Nicotiana tabacum putative high mobility group B protein 11 (LOC107783219), mRNA
G4097_39767	107775587	LOC107775587	-2.86312	0.118852	0.00612416	>XM_016595335.1 PREDICTED: Nicotiana tabacum probable WRKY transcription factor 49 (LOC107775587), mRNA
G4097_11223	107798829	LOC107798829	-2.86149	0.458707	0.0472352	>XM_016621860.1 PREDICTED: Nicotiana tabacum probable phospholipid hydroperoxide glutathione peroxidase (LOC107798829), transcript variant X1, mRNA
G4097_66770	107822692	LOC107822692	-2.85936	0.852703	0.178652	>XM_016649251.1 PREDICTED: Nicotiana tabacum zinc finger A20 and AN1 domain-containing stress-associated protein 4-like (LOC107822692), mRNA
G4097_45667	107777528	LOC107777528	-2.85912	0.481362	0.0519341	>XM_016597574.1 PREDICTED: Nicotiana tabacum GDSL esterase/lipase At5g33370-like (LOC107777528), mRNA
G4097_688	107766023	LOC107766023	-2.8547	0.0449425	0.00175617	>XM_016584732.1 PREDICTED: Nicotiana tabacum uncharacterized LOC107766023 (LOC107766023), mRNA
G4097_35987	107810138	LOC107810138	-2.85392	0.518938	0.0599761	>XM_016634882.1 PREDICTED: Nicotiana tabacum 1-Cys peroxiredoxin-like (LOC107810138), mRNA
G4097_45476	107789806	LOC107789806	-2.85293	0.123658	0.0065129	>XM_016611677.1 PREDICTED: Nicotiana tabacum cytochrome P450 716B1-like (LOC107789806), mRNA
G4097_67844	107803503	LOC107803503	-2.85136	0.00578545	0.000149634	>XM_016627244.1 PREDICTED: Nicotiana tabacum BTB/POZ domain-containing protein NPY2-like (LOC107803503), mRNA
G4097_27768	107822738	LOC107822738	-2.8498	0.626755	0.087011	>XM_016649308.1 PREDICTED: Nicotiana tabacum floricaula/leafy homolog 1 (LOC107822738), mRNA
G4097_59053	107805282	LOC107805282	-2.84948	0.0462952	0.001822	>XM_016629285.1 PREDICTED: Nicotiana tabacum protein SIEVE ELEMENT OCCLUSION C-like (LOC107805282), transcript variant X2, mRNA
G4097_44182	107778305	LOC107778305	-2.84944	0.944598	0.247579	>XM_016598531.1 PREDICTED: Nicotiana tabacum putative glycine-rich cell wall structural protein 1 (LOC107778305), mRNA
G4097_20147	107826286	LOC107826286	-2.84846	0.502182	0.0561282	>XM_016653248.1 PREDICTED: Nicotiana tabacum uncharacterized LOC107826286 (LOC107826286), partial mRNA
G4097_16715	107769440	LOC107769440	-2.84808	0.173732	0.0104752	>XM_016588656.1 PREDICTED: Nicotiana tabacum uncharacterized LOC107769440 (LOC107769440), mRNA
G4097_3433	107774111	LOC107774111	-2.84668	0.997262	0.330793	>XM_016593580.1 PREDICTED: Nicotiana tabacum BTB/POZ and TAZ domain-containing protein 1-like (LOC107774111), transcript variant X1, mRNA
G4097_59077	107818179	LOC107818179	-2.84564	0.0244401	0.000831728	>XM_016644125.1 PREDICTED: Nicotiana tabacum auxin-induced protein 15A-like (LOC107818179), mRNA
G4097_9385	107812125	LOC107812125	-2.84499	0.760744	0.131974	>XM_016637153.1 PREDICTED: Nicotiana tabacum uncharacterized LOC107812125 (LOC107812125), mRNA
G4097_21176	107820584	LOC107820584	-2.8441	0.204933	0.0133288	>XM_016646892.1 PREDICTED: Nicotiana tabacum beta-D-glucosyl crocetin beta-1,6-glucosyltransferase-like (LOC107820584), mRNA
G4097_36983	107810283	LOC107810283	-2.84284	0.00656086	0.000171922	>XM_016635037.1 PREDICTED: Nicotiana tabacum protein LE25-like (LOC107810283), mRNA
G4097_13944	107808542	LOC107808542	-2.84191	0.887526	0.200517	>XM_016633075.1 PREDICTED: Nicotiana tabacum auxin-induced protein AUX22-like (LOC107808542), mRNA
G4097_63292	107817599	LOC107817599	-2.84063	0.145252	0.00813143	>XM_016643450.1 PREDICTED: Nicotiana tabacum phospholipase D alpha 1-like (LOC107817599), mRNA
G4097_44230	107823285	LOC107823285	-2.83886	0.229774	0.0158812	>XM_016649913.1 PREDICTED: Nicotiana tabacum endoglucanase 1-like (LOC107823285), mRNA
G4097_2188	107779411	LOC107779411	-2.83844	0.0569297	0.00236476	>XM_016599847.1 PREDICTED: Nicotiana tabacum pentatricopeptide repeat-containing protein At3g24000, mitochondrial-like (LOC107779411), mRNA
G4097_28722	107829247	LOC107829247	-2.83675	0.0131545	0.000386046	>XM_016656723.1 PREDICTED: Nicotiana tabacum cyclin-D4-2-like (LOC107829247), transcript variant X1, mRNA
G4097_42395	107824287	LOC107824287	-2.83532	0.1927	0.0121011	>XM_016651036.1 PREDICTED: Nicotiana tabacum thionin-like protein 2 (LOC107824287), mRNA
G4097_12646	107759474	LOC107759474	-2.83493	9.8396e-08	1.02623e-09	>XM_016577430.1 PREDICTED: Nicotiana tabacum protein transport protein Sec24-like At3g07100 (LOC107759474), transcript variant X4, mRNA
G4097_61402	107776828	LOC107776828	-2.83333	3.28565e-06	4.07796e-08	>XM_016596763.1 PREDICTED: Nicotiana tabacum uncharacterized LOC107776828 (LOC107776828), mRNA
G4097_59316	107793188	LOC107793188	-2.8328	0.00428736	0.000106253	>XM_016615476.1 PREDICTED: Nicotiana tabacum uncharacterized LOC107793188 (LOC107793188), mRNA
G4097_53680	107772531	LOC107772531	-2.83044	0.519755	0.0601307	>XM_016592035.1 PREDICTED: Nicotiana tabacum serine/threonine-protein kinase RHS3-like (LOC107772531), transcript variant X2, mRNA
G4097_16281	107811886	LOC107811886	-2.8295	0.810522	0.156389	>XM_016636879.1 PREDICTED: Nicotiana tabacum uncharacterized LOC107811886 (LOC107811886), mRNA
G4097_52151	107765337	LOC107765337	-2.82677	0.932405	0.234716	>XM_016583975.1 PREDICTED: Nicotiana tabacum uncharacterized LOC107765337 (LOC107765337), mRNA
G4097_50158	107782490	LOC107782490	-2.82559	0.966474	0.266818	>XM_016603372.1 PREDICTED: Nicotiana tabacum protein LIKE COV 3-like (LOC107782490), mRNA
G4097_25180	107768346	LOC107768346	-2.82536	0.969141	0.269273	>XM_016587467.1 PREDICTED: Nicotiana tabacum reticulon-like protein B8 (LOC107768346), transcript variant X1, mRNA
G4097_17782	107776770	LOC107776770	-2.82497	0.644759	0.0923785	>XM_016596692.1 PREDICTED: Nicotiana tabacum uncharacterized LOC107776770 (LOC107776770), mRNA
G4097_55448	107799322	LOC107799322	-2.82468	0.570125	0.0722938	>XM_016622421.1 PREDICTED: Nicotiana tabacum basic leucine zipper 61-like (LOC107799322), mRNA
G4097_8442	107766668	LOC107766668	-2.82137	0.0144432	0.000434564	>XM_016585486.1 PREDICTED: Nicotiana tabacum protein DETOXIFICATION 48-like (LOC107766668), mRNA
G4097_29198	107801153	LOC107801153	-2.81918	0.00580759	0.000150323	>XM_016624437.1 PREDICTED: Nicotiana tabacum protein FD-like (LOC107801153), mRNA
G4097_33192	107791208	LOC107791208	-2.81573	0.0396272	0.00150484	>XM_016613226.1 PREDICTED: Nicotiana tabacum G-type lectin S-receptor-like serine/threonine-protein kinase At4g27290 (LOC107791208), mRNA
G4097_61229	107774486	LOC107774486	-2.81466	0.997262	0.45463	>XM_016594033.1 PREDICTED: Nicotiana tabacum uncharacterized LOC107774486 (LOC107774486), mRNA
G4097_28382	107776619	LOC107776619	-2.81466	0.997262	0.45463	>XM_016596533.1 PREDICTED: Nicotiana tabacum uncharacterized LOC107776619 (LOC107776619), mRNA
G4097_32098	107813456	LOC107813456	-2.81466	0.997262	0.45463	>XM_016638732.1 PREDICTED: Nicotiana tabacum serine/threonine-protein kinase HT1-like (LOC107813456), mRNA
G4097_24547	107797177	LOC107797177	-2.81466	0.997262	0.45463	>XM_016620041.1 PREDICTED: Nicotiana tabacum sugar transport protein 10-like (LOC107797177), mRNA
G4097_61993	107799216	LOC107799216	-2.81466	0.997262	0.45463	>XM_016622305.1 PREDICTED: Nicotiana tabacum uncharacterized LOC107799216 (LOC107799216), mRNA
G4097_45339	107770752	LOC107770752	-2.81466	0.997262	0.45463	>XM_016590085.1 PREDICTED: Nicotiana tabacum uncharacterized LOC107770752 (LOC107770752), mRNA
G4097_45089	107805815	LOC107805815	-2.81466	0.997262	0.45463	>XM_016629898.1 PREDICTED: Nicotiana tabacum uncharacterized LOC107805815 (LOC107805815), mRNA
G4097_26282	107789431	LOC107789431	-2.81466	0.997262	0.45463	>XM_016611241.1 PREDICTED: Nicotiana tabacum uncharacterized LOC107789431 (LOC107789431), mRNA
G4097_32512	107770665	LOC107770665	-2.81466	0.997262	0.45463	>XM_016589998.1 PREDICTED: Nicotiana tabacum uncharacterized LOC107770665 (LOC107770665), mRNA
G4097_37218	107813845	LOC107813845	-2.81466	0.997262	0.45463	>XM_016639153.1 PREDICTED: Nicotiana tabacum uncharacterized LOC107813845 (LOC107813845), mRNA
G4097_17301	107763448	LOC107763448	-2.81466	0.997262	0.45463	>XM_016581934.1 PREDICTED: Nicotiana tabacum uncharacterized LOC107763448 (LOC107763448), mRNA
G4097_53299	107810338	LOC107810338	-2.81466	0.997262	0.45463	>XM_016635103.1 PREDICTED: Nicotiana tabacum uncharacterized LOC107810338 (LOC107810338), mRNA
G4097_42980	107771916	LOC107771916	-2.81466	0.997262	0.45463	>XM_016591378.1 PREDICTED: Nicotiana tabacum loricrin-like (LOC107771916), mRNA
G4097_2942	107783303	LOC107783303	-2.81466	0.997262	0.45463	>XM_016604275.1 PREDICTED: Nicotiana tabacum copper transporter 1-like (LOC107783303), mRNA
G4097_54864	107774346	LOC107774346	-2.80948	0.997262	0.344977	>XM_016593842.1 PREDICTED: Nicotiana tabacum floricaula/leafy homolog 2 (LOC107774346), mRNA
G4097_29762	107768978	LOC107768978	-2.80512	0.9444	0.246678	>XM_016588154.1 PREDICTED: Nicotiana tabacum probable LRR receptor-like serine/threonine-protein kinase At1g34110 (LOC107768978), mRNA
G4097_60813	107786840	LOC107786840	-2.80034	0.798903	0.150353	>XM_016608375.1 PREDICTED: Nicotiana tabacum uncharacterized LOC107786840 (LOC107786840), mRNA
G4097_6328	107807539	LOC107807539	-2.79801	9.24638e-08	9.56956e-10	>XM_016631949.1 PREDICTED: Nicotiana tabacum polyadenylate-binding protein 2-like (LOC107807539), mRNA
G4097_34924	107775838	LOC107775838	-2.79086	0.952493	0.254169	>XM_016595629.1 PREDICTED: Nicotiana tabacum homeobox-leucine zipper protein HAT7-like (LOC107775838), transcript variant X1, mRNA
G4097_64831	107799870	LOC107799870	-2.78976	0.086623	0.00400393	>XM_016623007.1 PREDICTED: Nicotiana tabacum predicted GPI-anchored protein 58 (LOC107799870), mRNA
G4097_44589	107812991	LOC107812991	-2.78918	0.0231597	0.000780738	>XM_016638189.1 PREDICTED: Nicotiana tabacum auxin-responsive protein SAUR68-like (LOC107812991), mRNA
G4097_5902	107788947	LOC107788947	-2.78786	0.997262	0.378046	>XM_016610694.1 PREDICTED: Nicotiana tabacum putative RING-H2 finger protein ATL53 (LOC107788947), mRNA
G4097_36315	107785088	LOC107785088	-2.78606	0.997262	0.358287	>XM_016606313.1 PREDICTED: Nicotiana tabacum bZIP transcription factor 53-like (LOC107785088), mRNA
G4097_53386	107784904	LOC107784904	-2.78569	0.262045	0.0193148	>XM_016606098.1 PREDICTED: Nicotiana tabacum uncharacterized LOC107784904 (LOC107784904), mRNA
G4097_3811	107767212	LOC107767212	-2.7829	0.705999	0.113163	>XM_016586133.1 PREDICTED: Nicotiana tabacum anthocyanidin 3-O-glucosyltransferase-like (LOC107767212), partial mRNA
G4097_12901	107823483	LOC107823483	-2.78251	0.0293418	0.00103202	>XM_016650127.1 PREDICTED: Nicotiana tabacum metal tolerance protein C4-like (LOC107823483), mRNA
G4097_63980	107764150	LOC107764150	-2.7825	0.0107513	0.000307771	>XM_016582689.1 PREDICTED: Nicotiana tabacum protein WALLS ARE THIN 1-like (LOC107764150), mRNA
G4097_62349	107828835	LOC107828835	-2.78169	0.342118	0.0292898	>XM_016656211.1 PREDICTED: Nicotiana tabacum seipin-1-like (LOC107828835), mRNA
G4097_18375	107823326	LOC107823326	-2.78131	0.112981	0.0057138	>XM_016649949.1 PREDICTED: Nicotiana tabacum rust resistance kinase Lr10-like (LOC107823326), transcript variant X1, mRNA
G4097_60355	107807724	LOC107807724	-2.77867	0.295139	0.0232252	>XM_016632164.1 PREDICTED: Nicotiana tabacum UPF0481 protein At3g47200-like (LOC107807724), mRNA
G4097_28012	107774399	LOC107774399	-2.77575	4.83359e-15	1.43206e-17	>XM_016593919.1 PREDICTED: Nicotiana tabacum ribulose bisphosphate carboxylase small chain S41, chloroplastic (LOC107774399), mRNA
G4097_12027	107815642	LOC107815642	-2.77509	0.774802	0.137933	>XM_016641257.1 PREDICTED: Nicotiana tabacum uncharacterized LOC107815642 (LOC107815642), mRNA
G4097_57779	107799792	LOC107799792	-2.77352	0.0289199	0.00101313	>XM_016622942.1 PREDICTED: Nicotiana tabacum uncharacterized LOC107799792 (LOC107799792), mRNA
G4097_1961	107824682	LOC107824682	-2.77312	0.000478936	8.91641e-06	>XM_016651482.1 PREDICTED: Nicotiana tabacum probable GMP synthase [glutamine-hydrolyzing] (LOC107824682), mRNA
G4097_44984	107825504	LOC107825504	-2.77142	0.01283	0.000374467	>XM_016652363.1 PREDICTED: Nicotiana tabacum protein TIC 22-like, chloroplastic (LOC107825504), mRNA
G4097_17541	107832202	LOC107832202	-2.77121	0.0792179	0.00359346	>XM_016660018.1 PREDICTED: Nicotiana tabacum uncharacterized LOC107832202 (LOC107832202), mRNA
G4097_6574	107814984	LOC107814984	-2.76692	0.777073	0.139293	>XM_016640487.1 PREDICTED: Nicotiana tabacum ELMO domain-containing protein A-like (LOC107814984), transcript variant X4, mRNA
G4097_54813	107792110	LOC107792110	-2.76595	0.905506	0.213056	>XM_016614301.1 PREDICTED: Nicotiana tabacum transcription factor PRE1-like (LOC107792110), mRNA
G4097_3825	107809646	LOC107809646	-2.76501	0.566946	0.0715621	>XM_016634329.1 PREDICTED: Nicotiana tabacum uncharacterized LOC107809646 (LOC107809646), transcript variant X1, mRNA
G4097_47590	107799728	LOC107799728	-2.7647	0.000182541	3.09875e-06	>XM_016622868.1 PREDICTED: Nicotiana tabacum transcription factor bHLH71-like (LOC107799728), mRNA
G4097_66962	107819268	LOC107819268	-2.76422	0.363554	0.0323862	>XM_016645365.1 PREDICTED: Nicotiana tabacum probable aminotransferase TAT2 (LOC107819268), partial mRNA
G4097_3565	107791182	LOC107791182	-2.76176	0.997262	0.460124	>XM_016613199.1 PREDICTED: Nicotiana tabacum uncharacterized LOC107791182 (LOC107791182), mRNA
G4097_10979	107799427	LOC107799427	-2.76107	0.224156	0.0153368	>XM_016622539.1 PREDICTED: Nicotiana tabacum calcium permeable stress-gated cation channel 1-like (LOC107799427), mRNA
G4097_57723	107797787	LOC107797787	-2.76051	0.0103197	0.000293764	>XM_016620705.1 PREDICTED: Nicotiana tabacum uncharacterized LOC107797787 (LOC107797787), mRNA
G4097_67162	107764667	LOC107764667	-2.76026	0.861859	0.183468	>XM_016583271.1 PREDICTED: Nicotiana tabacum uncharacterized LOC107764667 (LOC107764667), partial mRNA
G4097_27016	107828525	LOC107828525	-2.76014	0.0013473	2.88588e-05	>XM_016655855.1 PREDICTED: Nicotiana tabacum protein ROOT HAIR DEFECTIVE 3 homolog 2-like (LOC107828525), mRNA
G4097_40172	107813276	LOC107813276	-2.75752	0.627352	0.0871222	>XM_016638523.1 PREDICTED: Nicotiana tabacum high mobility group B protein 7-like (LOC107813276), mRNA
G4097_13498	107778608	LOC107778608	-2.75648	0.0317038	0.00114048	>XM_016598892.1 PREDICTED: Nicotiana tabacum uncharacterized LOC107778608 (LOC107778608), mRNA
G4097_40611	107824681	LOC107824681	-2.755	0.49128	0.0539703	>XM_016651477.1 PREDICTED: Nicotiana tabacum anther-specific protein TA-29 (LOC107824681), mRNA
G4097_46475	107807244	LOC107807244	-2.75493	0.0501923	0.00202059	>XM_016631591.1 PREDICTED: Nicotiana tabacum protein QUIRKY-like (LOC107807244), mRNA
G4097_35023	107773230	LOC107773230	-2.7542	0.000800304	1.57965e-05	>XM_016592678.1 PREDICTED: Nicotiana tabacum SKP1-like protein 11 (LOC107773230), mRNA
G4097_45490	107767376	LOC107767376	-2.75037	0.121266	0.00631165	>XM_016586369.1 PREDICTED: Nicotiana tabacum uncharacterized LOC107767376 (LOC107767376), mRNA
G4097_66554	107800099	LOC107800099	-2.74964	0.8328	0.167897	>XM_016623246.1 PREDICTED: Nicotiana tabacum probable polyamine transporter At1g31830 (LOC107800099), mRNA
G4097_17577	107796208	LOC107796208	-2.7496	0.830065	0.166086	>XM_016618953.1 PREDICTED: Nicotiana tabacum uncharacterized LOC107796208 (LOC107796208), mRNA
G4097_4841	107773849	LOC107773849	-2.74761	0.790579	0.145505	>XM_016593277.1 PREDICTED: Nicotiana tabacum transcription factor CYCLOIDEA-like (LOC107773849), transcript variant X3, mRNA
G4097_45835	107801512	LOC107801512	-2.74515	0.000209939	3.61428e-06	>XM_016624851.1 PREDICTED: Nicotiana tabacum adenylyl-sulfate kinase 3-like (LOC107801512), mRNA
G4097_2528	107808937	LOC107808937	-2.74373	0.997262	0.328942	>XM_016633500.1 PREDICTED: Nicotiana tabacum uncharacterized LOC107808937 (LOC107808937), mRNA
G4097_55876	107819838	LOC107819838	-2.74373	0.997262	0.328942	>XM_016645988.1 PREDICTED: Nicotiana tabacum dirigent protein 25-like (LOC107819838), mRNA
G4097_36662	107804962	LOC107804962	-2.74373	0.997262	0.328942	>XM_016628922.1 PREDICTED: Nicotiana tabacum uncharacterized LOC107804962 (LOC107804962), mRNA
G4097_16710	107804736	LOC107804736	-2.74373	0.997262	0.328942	>XM_016628662.1 PREDICTED: Nicotiana tabacum uncharacterized LOC107804736 (LOC107804736), mRNA
G4097_41926	107781862	LOC107781862	-2.74373	0.997262	0.328942	>XM_016602661.1 PREDICTED: Nicotiana tabacum uncharacterized LOC107781862 (LOC107781862), mRNA
G4097_1965	107805889	LOC107805889	-2.74373	0.997262	0.328942	>XM_016629986.1 PREDICTED: Nicotiana tabacum uncharacterized LOC107805889 (LOC107805889), mRNA
G4097_40692	107773802	LOC107773802	-2.74373	0.997262	0.328942	>XM_016593225.1 PREDICTED: Nicotiana tabacum aquaporin NIP1-1-like (LOC107773802), partial mRNA
G4097_12065	107826461	LOC107826461	-2.74373	0.997262	0.328942	>XM_016653443.1 PREDICTED: Nicotiana tabacum uncharacterized LOC107826461 (LOC107826461), mRNA
G4097_43851	107777373	LOC107777373	-2.74373	0.997262	0.328942	>XM_016597383.1 PREDICTED: Nicotiana tabacum uncharacterized LOC107777373 (LOC107777373), mRNA
G4097_48901	107818975	LOC107818975	-2.7378	0.665411	0.0993175	>XM_016645054.1 PREDICTED: Nicotiana tabacum two-component response regulator-like APRR1 (LOC107818975), mRNA
G4097_24551	107780086	LOC107780086	-2.73603	0.0873208	0.00404667	>XM_016600607.1 PREDICTED: Nicotiana tabacum uncharacterized LOC107780086 (LOC107780086), mRNA
G4097_22221	107804331	LOC107804331	-2.73471	0.212645	0.0140986	>XM_016628205.1 PREDICTED: Nicotiana tabacum uncharacterized protein At4g26485-like (LOC107804331), mRNA
G4097_17823	107806436	LOC107806436	-2.73211	0.997262	0.421143	>XM_016630594.1 PREDICTED: Nicotiana tabacum indole-3-acetic acid-amido synthetase GH3.6-like (LOC107806436), mRNA
G4097_51689	107799798	LOC107799798	-2.73205	0.997262	0.424099	>XM_016622946.1 PREDICTED: Nicotiana tabacum uncharacterized LOC107799798 (LOC107799798), partial mRNA
G4097_14598	107785723	LOC107785723	-2.7311	0.704711	0.112801	>XM_016607091.1 PREDICTED: Nicotiana tabacum VQ motif-containing protein 11-like (LOC107785723), mRNA
G4097_21177	107802396	LOC107802396	-2.72993	0.436709	0.0432017	>XM_016625881.1 PREDICTED: Nicotiana tabacum uncharacterized LOC107802396 (LOC107802396), mRNA
G4097_20977	107768497	LOC107768497	-2.7299	0.834249	0.168373	>XM_016587625.1 PREDICTED: Nicotiana tabacum elongation factor 1-alpha-like (LOC107768497), mRNA
G4097_64574	107806914	LOC107806914	-2.72817	0.969428	0.270438	>XM_016631188.1 PREDICTED: Nicotiana tabacum zinc finger Ran-binding domain-containing protein 2-like (LOC107806914), mRNA
G4097_25508	107827022	LOC107827022	-2.7274	0.926114	0.22971	>XM_016654078.1 PREDICTED: Nicotiana tabacum reticulon-like protein B9 (LOC107827022), mRNA
G4097_46750	107813203	LOC107813203	-2.72351	0.0241229	0.000819003	>XM_016638434.1 PREDICTED: Nicotiana tabacum uncharacterized oxidoreductase F53C11.3-like (LOC107813203), mRNA
G4097_12195	107787621	LOC107787621	-2.72343	0.544351	0.0658825	>XM_016609217.1 PREDICTED: Nicotiana tabacum 3-ketoacyl-CoA synthase 20-like (LOC107787621), mRNA
G4097_32133	107818893	LOC107818893	-2.72196	0.591501	0.0780527	>XM_016644966.1 PREDICTED: Nicotiana tabacum sulfate transporter 1.3-like (LOC107818893), mRNA
G4097_21890	107796170	LOC107796170	-2.72168	0.823623	0.162783	>XM_016618914.1 PREDICTED: Nicotiana tabacum WUSCHEL-related homeobox 1-like (LOC107796170), mRNA
G4097_42931	107788090	LOC107788090	-2.7207	0.226541	0.0155641	>XM_016609746.1 PREDICTED: Nicotiana tabacum phospholipase D alpha 1-like (LOC107788090), mRNA
G4097_60776	107765675	LOC107765675	-2.71989	0.273774	0.0206835	>XM_016584345.1 PREDICTED: Nicotiana tabacum uncharacterized LOC107765675 (LOC107765675), mRNA
G4097_27721	107831896	LOC107831896	-2.7185	0.997262	0.42435	>XM_016659699.1 PREDICTED: Nicotiana tabacum uncharacterized LOC107831896 (LOC107831896), mRNA
G4097_23945	107787079	LOC107787079	-2.7185	0.997262	0.42435	>XM_016608602.1 PREDICTED: Nicotiana tabacum DNA repair protein RAD16-like (LOC107787079), transcript variant X1, mRNA
G4097_59600	107821986	LOC107821986	-2.7185	0.997262	0.42435	>XM_016648480.1 PREDICTED: Nicotiana tabacum uncharacterized mitochondrial protein AtMg00810-like (LOC107821986), mRNA
G4097_60398	107794609	LOC107794609	-2.7185	0.997262	0.42435	>XM_016617110.1 PREDICTED: Nicotiana tabacum uncharacterized mitochondrial protein AtMg00810-like (LOC107794609), mRNA
G4097_42500	107824844	LOC107824844	-2.7185	0.997262	0.42435	>XM_016651652.1 PREDICTED: Nicotiana tabacum uncharacterized LOC107824844 (LOC107824844), mRNA
G4097_8098	107794070	LOC107794070	-2.71499	3.08189e-12	1.50535e-14	>XM_016616522.1 PREDICTED: Nicotiana tabacum uncharacterized LOC107794070 (LOC107794070), transcript variant X1, mRNA
G4097_42045	107797136	LOC107797136	-2.71254	0.207627	0.0135789	>XM_016620001.1 PREDICTED: Nicotiana tabacum protein IQ-DOMAIN 14-like (LOC107797136), mRNA
G4097_32784	107829334	LOC107829334	-2.71015	0.287889	0.0222973	>XM_016656808.1 PREDICTED: Nicotiana tabacum uncharacterized LOC107829334 (LOC107829334), mRNA
G4097_4764	107811661	LOC107811661	-2.70982	0.000471823	8.77455e-06	>XM_016636629.1 PREDICTED: Nicotiana tabacum truncated transcription factor CAULIFLOWER A-like (LOC107811661), transcript variant X5, mRNA
G4097_22935	107801010	LOC107801010	-2.70976	0.848636	0.175914	>XM_016624274.1 PREDICTED: Nicotiana tabacum BURP domain protein RD22-like (LOC107801010), mRNA
G4097_26206	107767005	LOC107767005	-2.7087	0.968016	0.268171	>XM_016585927.1 PREDICTED: Nicotiana tabacum patellin-4-like (LOC107767005), mRNA
G4097_23218	107826608	LOC107826608	-2.70788	0.969428	0.270734	>XM_016653606.1 PREDICTED: Nicotiana tabacum cell wall / vacuolar inhibitor of fructosidase 2-like (LOC107826608), mRNA
G4097_41302	107784434	LOC107784434	-2.70402	0.189586	0.0118183	>XM_016605567.1 PREDICTED: Nicotiana tabacum endochitinase 3 (LOC107784434), mRNA
G4097_376	107818432	LOC107818432	-2.70075	0.988499	0.293761	>XM_016644448.1 PREDICTED: Nicotiana tabacum uncharacterized LOC107818432 (LOC107818432), transcript variant X2, mRNA
G4097_30033	107765809	LOC107765809	-2.69943	0.997262	0.417706	>XM_016584510.1 PREDICTED: Nicotiana tabacum protein GAST1-like (LOC107765809), mRNA
G4097_29684	107793591	LOC107793591	-2.6994	0.842041	0.172127	>XM_016615970.1 PREDICTED: Nicotiana tabacum uncharacterized LOC107793591 (LOC107793591), mRNA
G4097_4571	107816145	LOC107816145	-2.69862	0.992861	0.300239	>XM_016641834.1 PREDICTED: Nicotiana tabacum uncharacterized LOC107816145 (LOC107816145), mRNA
G4097_36958	107790636	LOC107790636	-2.69729	0.0396272	0.00150327	>XM_016612589.1 PREDICTED: Nicotiana tabacum condensin complex subunit 2-like (LOC107790636), transcript variant X1, mRNA
G4097_34112	107826836	LOC107826836	-2.6959	0.282553	0.0216918	>XM_016653864.1 PREDICTED: Nicotiana tabacum E2F transcription factor-like E2FE (LOC107826836), mRNA
G4097_12327	107821097	LOC107821097	-2.6957	2.11885e-15	5.81099e-18	>XM_016647498.1 PREDICTED: Nicotiana tabacum uncharacterized protein DDB_G0280579-like (LOC107821097), mRNA
G4097_45908	107832276	LOC107832276	-2.69528	0.997262	0.500192	>XM_016660092.1 PREDICTED: Nicotiana tabacum O-glucosyltransferase rumi homolog (LOC107832276), mRNA
G4097_11325	107799085	LOC107799085	-2.69528	0.997262	0.500192	>XM_016622157.1 PREDICTED: Nicotiana tabacum serine/threonine-protein phosphatase 7 long form homolog (LOC107799085), mRNA
G4097_57084	107812279	LOC107812279	-2.69528	0.997262	0.500192	>XM_016637338.1 PREDICTED: Nicotiana tabacum uncharacterized LOC107812279 (LOC107812279), mRNA
G4097_13487	107779111	LOC107779111	-2.69528	0.997262	0.500192	>XM_016599454.1 PREDICTED: Nicotiana tabacum transcription factor TGA5-like (LOC107779111), mRNA
G4097_16050	107758960	LOC107758960	-2.69528	0.997262	0.500192	>XM_016576807.1 PREDICTED: Nicotiana tabacum probable sulfate transporter 3.5 (LOC107758960), mRNA
G4097_48378	107793261	LOC107793261	-2.69528	0.997262	0.500192	>XM_016615586.1 PREDICTED: Nicotiana tabacum peroxidase 5-like (LOC107793261), mRNA
G4097_21620	107786970	LOC107786970	-2.69528	0.997262	0.500192	>XM_016608485.1 PREDICTED: Nicotiana tabacum uncharacterized LOC107786970 (LOC107786970), mRNA
G4097_64246	107794040	LOC107794040	-2.69528	0.997262	0.500192	>XM_016616499.1 PREDICTED: Nicotiana tabacum protein LIGHT-DEPENDENT SHORT HYPOCOTYLS 10-like (LOC107794040), mRNA
G4097_40548	107778511	LOC107778511	-2.69528	0.997262	0.500192	>XM_016598787.1 PREDICTED: Nicotiana tabacum beta-glucosidase 18-like (LOC107778511), mRNA
G4097_30647	107783274	LOC107783274	-2.69528	0.997262	0.500192	>XM_016604251.1 PREDICTED: Nicotiana tabacum auxin-responsive protein SAUR72-like (LOC107783274), mRNA
G4097_4887	107795558	LOC107795558	-2.69528	0.997262	0.500192	>XM_016618224.1 PREDICTED: Nicotiana tabacum uncharacterized LOC107795558 (LOC107795558), mRNA
G4097_8087	107780522	LOC107780522	-2.69528	0.997262	0.500192	>XM_016601077.1 PREDICTED: Nicotiana tabacum uncharacterized LOC107780522 (LOC107780522), mRNA
G4097_10872	107807771	LOC107807771	-2.69528	0.997262	0.500192	>XM_016632210.1 PREDICTED: Nicotiana tabacum protein ESKIMO 1-like (LOC107807771), mRNA
G4097_19703	107785083	LOC107785083	-2.69528	0.997262	0.500192	>XM_016606309.1 PREDICTED: Nicotiana tabacum uncharacterized LOC107785083 (LOC107785083), mRNA
G4097_43268	107774672	LOC107774672	-2.69528	0.997262	0.500192	>XM_016594293.1 PREDICTED: Nicotiana tabacum uncharacterized LOC107774672 (LOC107774672), mRNA
G4097_64701	107824397	LOC107824397	-2.6949	3.09877e-05	4.5966e-07	>XM_016651142.1 PREDICTED: Nicotiana tabacum uncharacterized LOC107824397 (LOC107824397), mRNA
G4097_40502	107815861	LOC107815861	-2.69372	0.245761	0.0175537	>XM_016641503.1 PREDICTED: Nicotiana tabacum E3 ubiquitin-protein ligase SDIR1-like (LOC107815861), transcript variant X1, mRNA
G4097_26108	107761779	LOC107761779	-2.69344	0.00069379	1.35275e-05	>XM_016580055.1 PREDICTED: Nicotiana tabacum neurofilament medium polypeptide-like (LOC107761779), transcript variant X3, mRNA
G4097_54671	107785215	LOC107785215	-2.69196	0.00199988	4.46785e-05	>XM_016606466.1 PREDICTED: Nicotiana tabacum ribulose bisphosphate carboxylase small chain S41, chloroplastic-like (LOC107785215), mRNA
G4097_13189	107794389	LOC107794389	-2.69144	0.058155	0.00242963	>XM_016616870.1 PREDICTED: Nicotiana tabacum linoleate 9S-lipoxygenase 5, chloroplastic-like (LOC107794389), mRNA
G4097_18597	107811665	LOC107811665	-2.6912	0.464834	0.0484146	>XM_016636636.1 PREDICTED: Nicotiana tabacum UPF0481 protein At3g47200-like (LOC107811665), mRNA
G4097_47305	107832655	LOC107832655	-2.6866	0.306107	0.0246273	>XM_016660514.1 PREDICTED: Nicotiana tabacum indole-3-acetate O-methyltransferase 1-like (LOC107832655), mRNA
G4097_28278	107826224	LOC107826224	-2.68306	0.0169293	0.000529359	>XR_001657229.1 PREDICTED: Nicotiana tabacum probable vacuolar amino acid transporter YPQ2 (LOC107826224), transcript variant X2, misc_RNA
G4097_12743	107780411	LOC107780411	-2.68289	0.472221	0.0499408	>XM_016600948.1 PREDICTED: Nicotiana tabacum pathogenesis-related protein 5-like (LOC107780411), mRNA
G4097_67314	107811525	LOC107811525	-2.68116	0.0041616	0.00010272	>XM_016636473.1 PREDICTED: Nicotiana tabacum uncharacterized LOC107811525 (LOC107811525), partial mRNA
G4097_8662	107831173	LOC107831173	-2.68089	0.536885	0.0641309	>XM_016658910.1 PREDICTED: Nicotiana tabacum uncharacterized LOC107831173 (LOC107831173), mRNA
G4097_44954	107829832	LOC107829832	-2.68035	0.545283	0.0662038	>XM_016657293.1 PREDICTED: Nicotiana tabacum uncharacterized LOC107829832 (LOC107829832), mRNA
G4097_51079	107772941	LOC107772941	-2.67833	0.997262	0.485122	>XM_016592397.1 PREDICTED: Nicotiana tabacum myb-related protein Myb4-like (LOC107772941), partial mRNA
G4097_1039	107796726	LOC107796726	-2.67833	0.997262	0.485122	>XM_016619525.1 PREDICTED: Nicotiana tabacum uncharacterized LOC107796726 (LOC107796726), mRNA
G4097_32489	107761558	LOC107761558	-2.67833	0.997262	0.485122	>XM_016579784.1 PREDICTED: Nicotiana tabacum type IV inositol polyphosphate 5-phosphatase 9-like (LOC107761558), transcript variant X2, mRNA
G4097_64807	107807525	LOC107807525	-2.67833	0.997262	0.485122	>XM_016631932.1 PREDICTED: Nicotiana tabacum uncharacterized LOC107807525 (LOC107807525), mRNA
G4097_49560	107813594	LOC107813594	-2.67833	0.997262	0.485122	>XM_016638881.1 PREDICTED: Nicotiana tabacum uncharacterized protein K02A2.6-like (LOC107813594), mRNA
G4097_1678	107801641	LOC107801641	-2.67833	0.997262	0.485122	>XM_016624997.1 PREDICTED: Nicotiana tabacum protein EPIDERMAL PATTERNING FACTOR 1-like (LOC107801641), transcript variant X2, mRNA
G4097_68120	107830227	LOC107830227	-2.67833	0.997262	0.485122	>XM_016657724.1 PREDICTED: Nicotiana tabacum histone deacetylase 6-like (LOC107830227), mRNA
G4097_840	107782521	LOC107782521	-2.67833	0.997262	0.485122	>XM_016603405.1 PREDICTED: Nicotiana tabacum probable inactive receptor kinase At2g26730 (LOC107782521), mRNA
G4097_10348	107804985	LOC107804985	-2.67833	0.997262	0.485122	>XM_016628955.1 PREDICTED: Nicotiana tabacum craniofacial development protein 2-like (LOC107804985), mRNA
G4097_25390	107806306	LOC107806306	-2.67833	0.997262	0.485122	>XM_016630445.1 PREDICTED: Nicotiana tabacum uncharacterized LOC107806306 (LOC107806306), mRNA
G4097_56156	107771816	LOC107771816	-2.67833	0.997262	0.485122	>XM_016591258.1 PREDICTED: Nicotiana tabacum protein argonaute 4B-like (LOC107771816), mRNA
G4097_35036	107767077	LOC107767077	-2.67699	0.542348	0.0655156	>XM_016585994.1 PREDICTED: Nicotiana tabacum auxin-responsive protein SAUR68-like (LOC107767077), mRNA
G4097_40751	107763708	LOC107763708	-2.67693	0.641979	0.0914377	>XM_016582201.1 PREDICTED: Nicotiana tabacum uncharacterized LOC107763708 (LOC107763708), mRNA
G4097_36385	107817325	LOC107817325	-2.67677	0.62383	0.0863925	>XM_016643126.1 PREDICTED: Nicotiana tabacum uncharacterized LOC107817325 (LOC107817325), mRNA
G4097_66530	107828729	LOC107828729	-2.6758	0.842041	0.172124	>XM_016656094.1 PREDICTED: Nicotiana tabacum O-acyltransferase WSD1-like (LOC107828729), mRNA
G4097_39381	107797524	LOC107797524	-2.67547	0.815312	0.159191	>XM_016620424.1 PREDICTED: Nicotiana tabacum uncharacterized LOC107797524 (LOC107797524), mRNA
G4097_23083	107794761	LOC107794761	-2.67392	0.00948212	0.000264605	>XM_016617282.1 PREDICTED: Nicotiana tabacum uncharacterized LOC107794761 (LOC107794761), mRNA
G4097_27611	107807921	LOC107807921	-2.67231	0.0455714	0.00178804	>XM_016632377.1 PREDICTED: Nicotiana tabacum protein DGS1, mitochondrial-like (LOC107807921), mRNA
G4097_2604	107783968	LOC107783968	-2.67231	0.997262	0.473582	>XM_016605000.1 PREDICTED: Nicotiana tabacum protein EARLY FLOWERING 4-like (LOC107783968), mRNA
G4097_38481	107809685	LOC107809685	-2.67219	0.601771	0.0805791	>XM_016634343.1 PREDICTED: Nicotiana tabacum tryptophan aminotransferase-related protein 2-like (LOC107809685), mRNA
G4097_47260	107771540	LOC107771540	-2.67085	0.0548364	0.00224927	>XM_016590928.1 PREDICTED: Nicotiana tabacum uncharacterized LOC107771540 (LOC107771540), transcript variant X1, mRNA
G4097_61571	107783363	LOC107783363	-2.67	0.986686	0.291143	>XM_016604336.1 PREDICTED: Nicotiana tabacum androgen receptor-like (LOC107783363), mRNA
G4097_67091	107828657	LOC107828657	-2.66953	0.984098	0.288031	>XM_016656013.1 PREDICTED: Nicotiana tabacum uncharacterized LOC107828657 (LOC107828657), mRNA
G4097_47139	107826628	LOC107826628	-2.66953	0.984098	0.288031	>XM_016653631.1 PREDICTED: Nicotiana tabacum craniofacial development protein 2-like (LOC107826628), mRNA
G4097_25102	107783272	LOC107783272	-2.66722	0.796832	0.14861	>XM_016604248.1 PREDICTED: Nicotiana tabacum putative Peroxidase 48 (LOC107783272), mRNA
G4097_65056	107769198	LOC107769198	-2.66704	0.979207	0.281649	>XM_016588401.1 PREDICTED: Nicotiana tabacum uncharacterized LOC107769198 (LOC107769198), mRNA
G4097_42456	107764388	LOC107764388	-2.66573	0.882263	0.196431	>XM_016582950.1 PREDICTED: Nicotiana tabacum auxin-responsive protein SAUR66-like (LOC107764388), mRNA
G4097_58158	107795461	LOC107795461	-2.66568	0.883002	0.196808	>XM_016618105.1 PREDICTED: Nicotiana tabacum probable E3 ubiquitin-protein ligase RNF217 (LOC107795461), mRNA
G4097_46409	107790755	LOC107790755	-2.66197	0.173493	0.0104574	>XM_016612718.1 PREDICTED: Nicotiana tabacum chitotriosidase-1-like (LOC107790755), mRNA
G4097_3368	107788508	LOC107788508	-2.66127	0.997262	0.377908	>XM_016610183.1 PREDICTED: Nicotiana tabacum uncharacterized LOC107788508 (LOC107788508), mRNA
G4097_44362	107790434	LOC107790434	-2.66115	0.803506	0.152294	>XM_016612364.1 PREDICTED: Nicotiana tabacum cysteine-rich repeat secretory protein 55-like (LOC107790434), mRNA
G4097_19876	107767869	LOC107767869	-2.66072	0.69406	0.108353	>XM_016586971.1 PREDICTED: Nicotiana tabacum uncharacterized LOC107767869 (LOC107767869), mRNA
G4097_51914	107809032	LOC107809032	-2.65834	0.834363	0.168479	>XM_016633621.1 PREDICTED: Nicotiana tabacum stem-specific protein TSJT1-like (LOC107809032), mRNA
G4097_3605	107761734	LOC107761734	-2.65771	0.516395	0.0592943	>XM_016580002.1 PREDICTED: Nicotiana tabacum uncharacterized LOC107761734 (LOC107761734), transcript variant X4, mRNA
G4097_53762	107775150	LOC107775150	-2.65666	0.969428	0.270762	>XM_016594840.1 PREDICTED: Nicotiana tabacum vacuolar iron transporter homolog 4-like (LOC107775150), mRNA
G4097_52887	107793263	LOC107793263	-2.65645	0.468192	0.0492499	>XM_016615587.1 PREDICTED: Nicotiana tabacum cytochrome b561 and DOMON domain-containing protein At3g25290-like (LOC107793263), mRNA
G4097_55893	107810260	LOC107810260	-2.6555	0.997262	0.376974	>XM_016635014.1 PREDICTED: Nicotiana tabacum probable xyloglucan endotransglucosylase/hydrolase protein 8 (LOC107810260), mRNA
G4097_55992	107804077	LOC107804077	-2.65424	0.428922	0.0418756	>XM_016627892.1 PREDICTED: Nicotiana tabacum glucan endo-1,3-beta-glucosidase 13-like (LOC107804077), mRNA
G4097_55568	107813362	LOC107813362	-2.65363	0.300084	0.0238246	>XM_016638622.1 PREDICTED: Nicotiana tabacum protein LE25-like (LOC107813362), mRNA
G4097_43786	107758949	LOC107758949	-2.65013	0.383009	0.0350316	>XM_016576798.1 PREDICTED: Nicotiana tabacum putative UPF0481 protein At3g02645 (LOC107758949), mRNA
G4097_3046	107796125	LOC107796125	-2.64898	0.775246	0.138124	>XM_016618859.1 PREDICTED: Nicotiana tabacum carboxyvinyl-carboxyphosphonate phosphorylmutase, chloroplastic-like (LOC107796125), mRNA
G4097_50958	107804135	LOC107804135	-2.64665	0.28062	0.0214704	>XM_016627963.1 PREDICTED: Nicotiana tabacum photosystem II 10 kDa polypeptide, chloroplastic-like (LOC107804135), mRNA
G4097_6014	107769488	LOC107769488	-2.64544	0.226895	0.0155975	>XM_016588711.1 PREDICTED: Nicotiana tabacum tubby-like F-box protein 5 (LOC107769488), mRNA
G4097_30944	107787762	LOC107787762	-2.64463	1.08176e-08	9.80974e-11	>XM_016609373.1 PREDICTED: Nicotiana tabacum zinc finger BED domain-containing protein RICESLEEPER 2-like (LOC107787762), mRNA
G4097_31645	107823777	LOC107823777	-2.64354	0.0290477	0.00101877	>XM_016650486.1 PREDICTED: Nicotiana tabacum phosphoinositide phospholipase C 2-like (LOC107823777), mRNA
G4097_61789	107809542	LOC107809542	-2.64342	0.000770116	1.51236e-05	>XM_016634199.1 PREDICTED: Nicotiana tabacum dof zinc finger protein DOF2.1-like (LOC107809542), mRNA
G4097_11547	107797034	LOC107797034	-2.64331	0.00948212	0.000264252	>XM_016619869.1 PREDICTED: Nicotiana tabacum uncharacterized LOC107797034 (LOC107797034), mRNA
G4097_7449	107786203	LOC107786203	-2.64244	0.524406	0.0611915	>XM_016607652.1 PREDICTED: Nicotiana tabacum uncharacterized LOC107786203 (LOC107786203), mRNA
G4097_37437	107774728	LOC107774728	-2.64096	0.602127	0.0807549	>XM_016594362.1 PREDICTED: Nicotiana tabacum uncharacterized LOC107774728 (LOC107774728), transcript variant X2, mRNA
G4097_38202	107799910	LOC107799910	-2.64005	0.00103236	2.13069e-05	>XM_016623052.1 PREDICTED: Nicotiana tabacum uncharacterized LOC107799910 (LOC107799910), mRNA
G4097_29875	107823615	LOC107823615	-2.63791	0.364891	0.0325855	>XM_016650304.1 PREDICTED: Nicotiana tabacum flowering-promoting factor 1-like protein 3 (LOC107823615), mRNA
G4097_14279	107777972	LOC107777972	-2.63781	0.317247	0.0260428	>XM_016598151.1 PREDICTED: Nicotiana tabacum uncharacterized LOC107777972 (LOC107777972), mRNA
G4097_17077	107765063	LOC107765063	-2.63694	0.0924476	0.00439901	>XM_016583661.1 PREDICTED: Nicotiana tabacum uncharacterized LOC107765063 (LOC107765063), transcript variant X1, mRNA
G4097_50397	107825179	LOC107825179	-2.63689	0.755497	0.130279	>XM_016652010.1 PREDICTED: Nicotiana tabacum myb-related protein Myb4-like (LOC107825179), mRNA
G4097_16274	107780088	LOC107780088	-2.63483	0.815312	0.158841	>XM_016600609.1 PREDICTED: Nicotiana tabacum uncharacterized LOC107780088 (LOC107780088), mRNA
G4097_67974	107788133	LOC107788133	-2.63332	0.667872	0.100099	>XM_016609793.1 PREDICTED: Nicotiana tabacum AT-hook motif nuclear-localized protein 16-like (LOC107788133), mRNA
G4097_60082	107776396	LOC107776396	-2.63282	0.976374	0.278288	>XM_016596284.1 PREDICTED: Nicotiana tabacum GATA transcription factor 18-like (LOC107776396), mRNA
G4097_48784	107784783	LOC107784783	-2.63222	0.880309	0.195109	>XM_016605966.1 PREDICTED: Nicotiana tabacum putative ripening-related protein 2 (LOC107784783), mRNA
G4097_25215	107805183	LOC107805183	-2.62898	0.495584	0.0548125	>XM_016629177.1 PREDICTED: Nicotiana tabacum uncharacterized LOC107805183 (LOC107805183), mRNA
G4097_48540	107766220	LOC107766220	-2.62798	0.458964	0.0473875	>XM_016584969.1 PREDICTED: Nicotiana tabacum uncharacterized LOC107766220 (LOC107766220), mRNA
G4097_60424	107830350	LOC107830350	-2.62622	0.792687	0.146465	>XM_016657878.1 PREDICTED: Nicotiana tabacum transcription factor UNE10-like (LOC107830350), mRNA
G4097_20158	107793026	LOC107793026	-2.62387	0.997262	0.498067	>XM_016615298.1 PREDICTED: Nicotiana tabacum germin-like protein subfamily 1 member 20 (LOC107793026), mRNA
G4097_16113	107804235	LOC107804235	-2.62387	0.997262	0.498067	>XM_016628087.1 PREDICTED: Nicotiana tabacum U-box domain-containing protein 15-like (LOC107804235), mRNA
G4097_69027	107829427	LOC107829427	-2.62387	0.997262	0.498067	>XM_016656891.1 PREDICTED: Nicotiana tabacum uncharacterized LOC107829427 (LOC107829427), mRNA
G4097_47454	107825072	LOC107825072	-2.62387	0.997262	0.498067	>XM_016651908.1 PREDICTED: Nicotiana tabacum uncharacterized LOC107825072 (LOC107825072), mRNA
G4097_44810	107814747	LOC107814747	-2.62387	0.997262	0.498067	>XM_016640196.1 PREDICTED: Nicotiana tabacum uncharacterized LOC107814747 (LOC107814747), partial mRNA
G4097_52255	107772183	LOC107772183	-2.62387	0.997262	0.498067	>XM_016591684.1 PREDICTED: Nicotiana tabacum uncharacterized LOC107772183 (LOC107772183), mRNA
G4097_27567	107818772	LOC107818772	-2.62387	0.997262	0.498067	>XM_016644826.1 PREDICTED: Nicotiana tabacum lysine histidine transporter 1-like (LOC107818772), partial mRNA
G4097_44562	107781029	LOC107781029	-2.62387	0.997262	0.498067	>XM_016601653.1 PREDICTED: Nicotiana tabacum cytochrome P450 94B3-like (LOC107781029), mRNA
G4097_28554	107819688	LOC107819688	-2.62387	0.997262	0.498067	>XM_016645825.1 PREDICTED: Nicotiana tabacum HIPL1 protein-like (LOC107819688), mRNA
G4097_44178	107768651	LOC107768651	-2.62387	0.997262	0.498067	>XM_016587776.1 PREDICTED: Nicotiana tabacum uncharacterized LOC107768651 (LOC107768651), mRNA
G4097_49679	107762588	LOC107762588	-2.62387	0.997262	0.498067	>XM_016580959.1 PREDICTED: Nicotiana tabacum uncharacterized LOC107762588 (LOC107762588), mRNA
G4097_19901	107780303	LOC107780303	-2.62387	0.997262	0.498067	>XM_016600828.1 PREDICTED: Nicotiana tabacum uncharacterized LOC107780303 (LOC107780303), mRNA
G4097_37948	107802929	LOC107802929	-2.62387	0.997262	0.498067	>XM_016626508.1 PREDICTED: Nicotiana tabacum uncharacterized LOC107802929 (LOC107802929), mRNA
G4097_33414	107814557	LOC107814557	-2.62387	0.997262	0.498067	>XM_016639994.1 PREDICTED: Nicotiana tabacum uncharacterized LOC107814557 (LOC107814557), partial mRNA
G4097_22990	107830136	LOC107830136	-2.62387	0.997262	0.498067	>XM_016657616.1 PREDICTED: Nicotiana tabacum dirigent protein 1-like (LOC107830136), mRNA
G4097_26620	107774019	LOC107774019	-2.62387	0.997262	0.498067	>XM_016593464.1 PREDICTED: Nicotiana tabacum oxysterol-binding protein-related protein 1B-like (LOC107774019), transcript variant X2, mRNA
G4097_54933	107767473	LOC107767473	-2.62387	0.997262	0.498067	>XM_016586481.1 PREDICTED: Nicotiana tabacum uncharacterized mitochondrial protein AtMg00810-like (LOC107767473), mRNA
G4097_56709	107798709	LOC107798709	-2.62387	0.997262	0.498067	>XM_016621740.1 PREDICTED: Nicotiana tabacum uncharacterized LOC107798709 (LOC107798709), mRNA
G4097_11220	107797305	LOC107797305	-2.62387	0.997262	0.498067	>XM_016620177.1 PREDICTED: Nicotiana tabacum putative fasciclin-like arabinogalactan protein 20 (LOC107797305), mRNA
G4097_25935	107787665	LOC107787665	-2.62044	0.940271	0.242472	>XM_016609277.1 PREDICTED: Nicotiana tabacum uncharacterized membrane protein At1g06890-like (LOC107787665), transcript variant X2, mRNA
G4097_10389	107769038	LOC107769038	-2.61954	0.997262	0.311825	>XM_016588213.1 PREDICTED: Nicotiana tabacum protein POLYCHOME-like (LOC107769038), mRNA
G4097_8349	107785562	LOC107785562	-2.61954	0.997262	0.311825	>XM_016606892.1 PREDICTED: Nicotiana tabacum exocyst complex component SEC10-like (LOC107785562), mRNA
G4097_53000	107764417	LOC107764417	-2.61954	0.997262	0.311825	>XM_016582981.1 PREDICTED: Nicotiana tabacum putative glycine-rich cell wall structural protein 1 (LOC107764417), mRNA
G4097_34867	107804866	LOC107804866	-2.61954	0.997262	0.311825	>XM_016628802.1 PREDICTED: Nicotiana tabacum uncharacterized LOC107804866 (LOC107804866), transcript variant X1, mRNA
G4097_57490	107819114	LOC107819114	-2.61954	0.997262	0.311825	>XM_016645197.1 PREDICTED: Nicotiana tabacum uncharacterized LOC107819114 (LOC107819114), mRNA
G4097_67520	107800345	LOC107800345	-2.61852	0.549916	0.0672396	>XM_016623501.1 PREDICTED: Nicotiana tabacum early nodulin-like protein 1 (LOC107800345), mRNA
G4097_42031	107806137	LOC107806137	-2.61839	0.552079	0.0676048	>XM_016630244.1 PREDICTED: Nicotiana tabacum E3 ubiquitin-protein ligase RNF170-like (LOC107806137), mRNA
G4097_23948	107812587	LOC107812587	-2.61732	0.666036	0.0995386	>XM_016637734.1 PREDICTED: Nicotiana tabacum uncharacterized LOC107812587 (LOC107812587), partial mRNA
G4097_787	107776305	LOC107776305	-2.61678	0.0184165	0.000590961	>XM_016596179.1 PREDICTED: Nicotiana tabacum triacylglycerol lipase SDP1-like (LOC107776305), transcript variant X1, mRNA
G4097_56005	107765229	LOC107765229	-2.61654	0.775246	0.138174	>XM_016583854.1 PREDICTED: Nicotiana tabacum uncharacterized protein At1g08160-like (LOC107765229), mRNA
G4097_44207	107832405	LOC107832405	-2.61587	0.221914	0.0151041	>XM_016660244.1 PREDICTED: Nicotiana tabacum leucine-rich repeat extensin-like protein 3 (LOC107832405), partial mRNA
G4097_32624	107781050	LOC107781050	-2.61228	0.614508	0.0838741	>XM_016601674.1 PREDICTED: Nicotiana tabacum uncharacterized LOC107781050 (LOC107781050), mRNA
G4097_59945	107759429	LOC107759429	-2.61143	0.797242	0.149389	>XM_016577371.1 PREDICTED: Nicotiana tabacum F-box/kelch-repeat protein At3g17530-like (LOC107759429), mRNA
G4097_12119	107828945	LOC107828945	-2.61014	0.389653	0.0360214	>XM_016656340.1 PREDICTED: Nicotiana tabacum peroxidase 12-like (LOC107828945), mRNA
G4097_42765	107802033	LOC107802033	-2.60999	0.272783	0.020554	>XM_016625467.1 PREDICTED: Nicotiana tabacum uncharacterized LOC107802033 (LOC107802033), mRNA
G4097_36494	107827113	LOC107827113	-2.60871	0.925591	0.227764	>XM_016654174.1 PREDICTED: Nicotiana tabacum zinc finger MYM-type protein 1-like (LOC107827113), mRNA
G4097_65197	107780058	LOC107780058	-2.60664	0.0952439	0.00459117	>XM_016600580.1 PREDICTED: Nicotiana tabacum uncharacterized LOC107780058 (LOC107780058), mRNA
G4097_17450	107759223	LOC107759223	-2.60664	0.000460669	8.53022e-06	>XM_016577110.1 PREDICTED: Nicotiana tabacum proline-rich receptor-like protein kinase PERK5 (LOC107759223), mRNA
G4097_5367	107828165	LOC107828165	-2.60619	0.992804	0.29998	>XM_016655429.1 PREDICTED: Nicotiana tabacum uncharacterized LOC107828165 (LOC107828165), mRNA
G4097_48345	107804830	LOC107804830	-2.60614	0.992463	0.299469	>XM_016628767.1 PREDICTED: Nicotiana tabacum CASP-like protein 1F2 (LOC107804830), mRNA
G4097_51883	107814963	LOC107814963	-2.60351	0.953265	0.255147	>XM_016640466.1 PREDICTED: Nicotiana tabacum uncharacterized LOC107814963 (LOC107814963), mRNA
G4097_27141	107810335	LOC107810335	-2.60222	0.013008	0.000380963	>XM_016635100.1 PREDICTED: Nicotiana tabacum flocculation protein FLO11-like (LOC107810335), mRNA
G4097_22956	107810374	LOC107810374	-2.59983	0.021635	0.000718943	>XM_016635147.1 PREDICTED: Nicotiana tabacum uncharacterized LOC107810374 (LOC107810374), mRNA
G4097_34017	107832526	LOC107832526	-2.5979	0.865152	0.185682	>XM_016660390.1 PREDICTED: Nicotiana tabacum uncharacterized LOC107832526 (LOC107832526), mRNA
G4097_32308	107770987	LOC107770987	-2.59755	0.940826	0.24283	>XM_016590313.1 PREDICTED: Nicotiana tabacum bidirectional sugar transporter SWEET1-like (LOC107770987), mRNA
G4097_3070	107800815	LOC107800815	-2.59626	0.457865	0.0470202	>XM_016624060.1 PREDICTED: Nicotiana tabacum uncharacterized LOC107800815 (LOC107800815), mRNA
G4097_8639	107789121	LOC107789121	-2.59596	0.996264	0.304521	>XM_016610888.1 PREDICTED: Nicotiana tabacum nucleobase-ascorbate transporter 6-like (LOC107789121), transcript variant X1, mRNA
G4097_59094	107817232	LOC107817232	-2.59575	0.989112	0.294631	>XM_016643027.1 PREDICTED: Nicotiana tabacum protein GLUTAMINE DUMPER 6-like (LOC107817232), mRNA
G4097_22030	107791805	LOC107791805	-2.59503	0.515079	0.0590411	>XM_016613941.1 PREDICTED: Nicotiana tabacum scarecrow-like protein 28 (LOC107791805), mRNA
G4097_45148	107759350	LOC107759350	-2.59455	0.827886	0.165235	>XM_016577262.1 PREDICTED: Nicotiana tabacum uncharacterized LOC107759350 (LOC107759350), mRNA
G4097_6786	107811099	LOC107811099	-2.59251	0.177743	0.0108168	>XM_016635969.1 PREDICTED: Nicotiana tabacum zinc-finger homeodomain protein 5-like (LOC107811099), mRNA
G4097_30117	107776692	LOC107776692	-2.59242	0.215116	0.01437	>XM_016596605.1 PREDICTED: Nicotiana tabacum GDSL esterase/lipase At3g48460-like (LOC107776692), mRNA
G4097_54015	107806999	LOC107806999	-2.59194	0.00291028	6.8338e-05	>XM_016631271.1 PREDICTED: Nicotiana tabacum vegetative cell wall protein gp1-like (LOC107806999), mRNA
G4097_59	107807431	LOC107807431	-2.59058	1.82089e-07	1.9465e-09	>XM_016631796.1 PREDICTED: Nicotiana tabacum vacuolar amino acid transporter 1-like (LOC107807431), transcript variant X1, mRNA
G4097_5237	107813903	LOC107813903	-2.5898	7.10593e-05	1.1195e-06	>XM_016639221.1 PREDICTED: Nicotiana tabacum probable cyclic nucleotide-gated ion channel 5 (LOC107813903), mRNA
G4097_26131	107806405	LOC107806405	-2.58823	0.389442	0.0359786	>XM_016630560.1 PREDICTED: Nicotiana tabacum uncharacterized LOC107806405 (LOC107806405), partial mRNA
G4097_682	107804313	LOC107804313	-2.58695	0.0319913	0.00115211	>XM_016628185.1 PREDICTED: Nicotiana tabacum uncharacterized LOC107804313 (LOC107804313), transcript variant X2, mRNA
G4097_31224	107781655	LOC107781655	-2.5839	0.0655674	0.00281986	>XM_016602390.1 PREDICTED: Nicotiana tabacum arabinogalactan peptide 14-like (LOC107781655), mRNA
G4097_5211	107818713	LOC107818713	-2.58361	0.179998	0.0109828	>XM_016644750.1 PREDICTED: Nicotiana tabacum uncharacterized LOC107818713 (LOC107818713), mRNA
G4097_56381	107773222	LOC107773222	-2.58323	0.0442312	0.00172218	>XM_016592665.1 PREDICTED: Nicotiana tabacum phosphoglycerate mutase-like protein 1 (LOC107773222), mRNA
G4097_22163	107776420	LOC107776420	-2.58077	0.58955	0.0775618	>XM_016596315.1 PREDICTED: Nicotiana tabacum glucose-6-phosphate/phosphate translocator 2, chloroplastic-like (LOC107776420), mRNA
G4097_29656	107759587	LOC107759587	-2.58036	0.634284	0.0892326	>XM_016577564.1 PREDICTED: Nicotiana tabacum chaperone protein dnaJ 11, chloroplastic-like (LOC107759587), mRNA
G4097_61460	107788418	LOC107788418	-2.57859	0.00506442	0.000128349	>XM_016610099.1 PREDICTED: Nicotiana tabacum transcription factor PRE1-like (LOC107788418), mRNA
G4097_65522	107811975	LOC107811975	-2.57805	0.9908	0.296322	>XM_016636974.1 PREDICTED: Nicotiana tabacum uncharacterized LOC107811975 (LOC107811975), mRNA
G4097_60305	107798495	LOC107798495	-2.57698	0.723783	0.119593	>XM_016621500.1 PREDICTED: Nicotiana tabacum oleosin 1-like (LOC107798495), mRNA
G4097_68542	107762731	LOC107762731	-2.5769	0.318269	0.0261906	>XM_016581119.1 PREDICTED: Nicotiana tabacum flocculation protein FLO11-like (LOC107762731), mRNA
G4097_31118	107812588	LOC107812588	-2.57498	0.841818	0.171935	>XM_016637735.1 PREDICTED: Nicotiana tabacum uncharacterized LOC107812588 (LOC107812588), mRNA
G4097_41429	107782373	LOC107782373	-2.57323	0.723783	0.119673	>XM_016603254.1 PREDICTED: Nicotiana tabacum 11 kDa late embryogenesis abundant protein-like (LOC107782373), mRNA
G4097_50195	107808297	LOC107808297	-2.57139	0.00367641	8.92718e-05	>XM_016632806.1 PREDICTED: Nicotiana tabacum uncharacterized LOC107808297 (LOC107808297), mRNA
G4097_65360	107831996	LOC107831996	-2.57004	0.236564	0.0166183	>XM_016659796.1 PREDICTED: Nicotiana tabacum ubiquitin domain-containing protein DSK2-like (LOC107831996), transcript variant X1, mRNA
G4097_10195	107826084	LOC107826084	-2.56652	0.384771	0.0352698	>XM_016653031.1 PREDICTED: Nicotiana tabacum aspartic proteinase PCS1-like (LOC107826084), mRNA
G4097_30206	107786057	LOC107786057	-2.56237	0.805375	0.153463	>XM_016607492.1 PREDICTED: Nicotiana tabacum glucan endo-1,3-beta-glucosidase 11-like (LOC107786057), mRNA
G4097_25993	107791941	LOC107791941	-2.56154	0.291714	0.0227921	>XM_016614103.1 PREDICTED: Nicotiana tabacum protein DA1-related 2-like (LOC107791941), transcript variant X1, mRNA
G4097_49582	107785259	LOC107785259	-2.56048	0.634435	0.0893764	>XM_016606521.1 PREDICTED: Nicotiana tabacum putative late blight resistance protein homolog R1A-3 (LOC107785259), mRNA
G4097_4676	107821440	LOC107821440	-2.55836	0.903689	0.211115	>XM_016647874.1 PREDICTED: Nicotiana tabacum uncharacterized LOC107821440 (LOC107821440), mRNA
G4097_56418	107807797	LOC107807797	-2.55784	0.75954	0.131658	>XM_016632232.1 PREDICTED: Nicotiana tabacum UPF0481 protein At3g47200-like (LOC107807797), mRNA
G4097_50579	107768105	LOC107768105	-2.55784	0.321222	0.0265252	>XM_016587209.1 PREDICTED: Nicotiana tabacum aspartic proteinase-like protein 2 (LOC107768105), mRNA
G4097_33366	107758975	LOC107758975	-2.55779	0.0142518	0.000426807	>XM_016576825.1 PREDICTED: Nicotiana tabacum uncharacterized LOC107758975 (LOC107758975), mRNA
G4097_16594	107807715	LOC107807715	-2.55629	0.000830769	1.64976e-05	>XM_016632152.1 PREDICTED: Nicotiana tabacum chitin-binding lectin 1-like (LOC107807715), mRNA
G4097_35188	107826618	LOC107826618	-2.55552	0.870499	0.189106	>XM_016653620.1 PREDICTED: Nicotiana tabacum uncharacterized LOC107826618 (LOC107826618), mRNA
G4097_51934	107780037	LOC107780037	-2.55543	0.997262	0.324465	>XM_016600542.1 PREDICTED: Nicotiana tabacum salicylic acid-binding protein 2-like (LOC107780037), mRNA
G4097_61525	107790653	LOC107790653	-2.55543	0.997262	0.324465	>XM_016612607.1 PREDICTED: Nicotiana tabacum uncharacterized LOC107790653 (LOC107790653), mRNA
G4097_28348	107802182	LOC107802182	-2.55543	0.997262	0.324465	>XM_016625633.1 PREDICTED: Nicotiana tabacum putative late blight resistance protein homolog R1B-14 (LOC107802182), mRNA
G4097_32025	107777737	LOC107777737	-2.55543	0.997262	0.324465	>XM_016597867.1 PREDICTED: Nicotiana tabacum cytochrome P450 71D8-like (LOC107777737), mRNA
G4097_43087	107793295	LOC107793295	-2.5533	0.271072	0.0203494	>XM_016615625.1 PREDICTED: Nicotiana tabacum vacuolar iron transporter homolog 4-like (LOC107793295), mRNA
G4097_27847	107774945	LOC107774945	-2.55103	2.19856e-07	2.36342e-09	>XM_016594612.1 PREDICTED: Nicotiana tabacum photosystem I chlorophyll a/b-binding protein 5, chloroplastic-like (LOC107774945), mRNA
G4097_10349	107793798	LOC107793798	-2.54939	0.193869	0.0122638	>XM_016616237.1 PREDICTED: Nicotiana tabacum (+)-neomenthol dehydrogenase-like (LOC107793798), mRNA
G4097_23468	107816793	LOC107816793	-2.5486	0.997262	0.515403	>XM_016642543.1 PREDICTED: Nicotiana tabacum uncharacterized LOC107816793 (LOC107816793), mRNA
G4097_49600	107771407	LOC107771407	-2.5486	0.997262	0.515403	>XM_016590764.1 PREDICTED: Nicotiana tabacum oleosin 1-like (LOC107771407), mRNA
G4097_62135	107805257	LOC107805257	-2.5486	0.997262	0.515403	>XM_016629252.1 PREDICTED: Nicotiana tabacum basic leucine zipper 43-like (LOC107805257), mRNA
G4097_31294	107761579	LOC107761579	-2.5486	0.997262	0.515403	>XM_016579814.1 PREDICTED: Nicotiana tabacum uncharacterized LOC107761579 (LOC107761579), mRNA
G4097_59725	107795997	LOC107795997	-2.5486	0.997262	0.515403	>XM_016618704.1 PREDICTED: Nicotiana tabacum uncharacterized LOC107795997 (LOC107795997), mRNA
G4097_61798	107799595	LOC107799595	-2.5486	0.997262	0.515403	>XM_016622732.1 PREDICTED: Nicotiana tabacum uncharacterized LOC107799595 (LOC107799595), mRNA
G4097_24029	107803432	LOC107803432	-2.5486	0.997262	0.515403	>XM_016627148.1 PREDICTED: Nicotiana tabacum uncharacterized LOC107803432 (LOC107803432), mRNA
G4097_29505	107766084	LOC107766084	-2.5486	0.997262	0.515403	>XM_016584795.1 PREDICTED: Nicotiana tabacum uncharacterized LOC107766084 (LOC107766084), mRNA
G4097_8972	107829776	LOC107829776	-2.5473	0.674303	0.102157	>XM_016657246.1 PREDICTED: Nicotiana tabacum uncharacterized LOC107829776 (LOC107829776), mRNA
G4097_25445	107797928	LOC107797928	-2.54518	0.548244	0.0668485	>XM_016620850.1 PREDICTED: Nicotiana tabacum major pollen allergen Ole e 10-like (LOC107797928), mRNA
G4097_28746	107800585	LOC107800585	-2.54289	1.78241e-06	2.15513e-08	>XM_016623777.1 PREDICTED: Nicotiana tabacum isoflavone reductase homolog (LOC107800585), mRNA
G4097_43731	107831930	LOC107831930	-2.54181	0.903437	0.210809	>XM_016659728.1 PREDICTED: Nicotiana tabacum uncharacterized LOC107831930 (LOC107831930), mRNA
G4097_20872	107785430	LOC107785430	-2.54161	0.997262	0.333424	>XM_016606735.1 PREDICTED: Nicotiana tabacum uncharacterized LOC107785430 (LOC107785430), mRNA
G4097_16102	107782267	LOC107782267	-2.54153	0.997262	0.330491	>XM_016603135.1 PREDICTED: Nicotiana tabacum uncharacterized protein At4g22758-like (LOC107782267), mRNA
G4097_61273	107759262	LOC107759262	-2.54151	0.997262	0.329965	>XM_016577148.1 PREDICTED: Nicotiana tabacum phosphatidylinositol 4-kinase alpha 2-like (LOC107759262), mRNA
G4097_17426	107819844	LOC107819844	-2.54067	0.751461	0.128784	>XM_016645995.1 PREDICTED: Nicotiana tabacum F-box/FBD/LRR-repeat protein At1g13570-like (LOC107819844), transcript variant X2, mRNA
G4097_28289	107767870	LOC107767870	-2.54041	0.824956	0.163938	>XM_016586967.1 PREDICTED: Nicotiana tabacum F-box/FBD/LRR-repeat protein At1g13570-like (LOC107767870), mRNA
G4097_39688	107766736	LOC107766736	-2.54032	0.988499	0.29383	>XM_016585575.1 PREDICTED: Nicotiana tabacum squamosa promoter-binding-like protein 12 (LOC107766736), mRNA
G4097_20124	107764429	LOC107764429	-2.53957	0.444004	0.0446279	>XM_016582993.1 PREDICTED: Nicotiana tabacum F-box protein PP2-A13-like (LOC107764429), mRNA
G4097_45112	107802133	LOC107802133	-2.53798	0.520958	0.0604239	>XM_016625581.1 PREDICTED: Nicotiana tabacum polygalacturonase At1g48100-like (LOC107802133), mRNA
G4097_20398	107819565	LOC107819565	-2.53794	0.51841	0.059807	>XM_016645686.1 PREDICTED: Nicotiana tabacum ethylene receptor 2-like (LOC107819565), transcript variant X1, mRNA
G4097_69016	107763199	LOC107763199	-2.53778	0.93807	0.240662	>XM_016581666.1 PREDICTED: Nicotiana tabacum uncharacterized LOC107763199 (LOC107763199), mRNA
G4097_46180	107769162	LOC107769162	-2.53742	0.48034	0.0516108	>XM_016588338.1 PREDICTED: Nicotiana tabacum transcription factor bHLH87-like (LOC107769162), mRNA
G4097_51529	107772399	LOC107772399	-2.53658	0.0613861	0.00260885	>XM_016591899.1 PREDICTED: Nicotiana tabacum uncharacterized LOC107772399 (LOC107772399), mRNA
G4097_27454	107780608	LOC107780608	-2.53426	0.779707	0.140495	>XM_016601161.1 PREDICTED: Nicotiana tabacum GDSL esterase/lipase At4g01130-like (LOC107780608), mRNA
G4097_38748	107816336	LOC107816336	-2.53398	0.583249	0.0755653	>XM_016642032.1 PREDICTED: Nicotiana tabacum AP2-like ethylene-responsive transcription factor AIL1 (LOC107816336), mRNA
G4097_25249	107792821	LOC107792821	-2.53322	0.00695294	0.000186093	>XM_016615060.1 PREDICTED: Nicotiana tabacum uncharacterized LOC107792821 (LOC107792821), mRNA
G4097_21323	107778417	LOC107778417	-2.53027	0.533695	0.0633687	>XM_016598669.1 PREDICTED: Nicotiana tabacum glucose-6-phosphate/phosphate translocator 2, chloroplastic (LOC107778417), mRNA
G4097_49592	107806262	LOC107806262	-2.53004	0.174704	0.0105479	>XM_016630385.1 PREDICTED: Nicotiana tabacum E3 ubiquitin-protein ligase MIEL1-like (LOC107806262), mRNA
G4097_21652	107798019	LOC107798019	-2.5282	0.997262	0.432415	>XM_016620944.1 PREDICTED: Nicotiana tabacum uncharacterized LOC107798019 (LOC107798019), mRNA
G4097_33561	107760959	LOC107760959	-2.5282	0.997262	0.432415	>XM_016579111.1 PREDICTED: Nicotiana tabacum uncharacterized LOC107760959 (LOC107760959), mRNA
G4097_17439	107830727	LOC107830727	-2.52778	0.0349252	0.00128433	>XM_016658357.1 PREDICTED: Nicotiana tabacum protein TOO MANY MOUTHS-like (LOC107830727), mRNA
G4097_28619	107764360	LOC107764360	-2.52535	0.000953932	1.93445e-05	>XM_016582914.1 PREDICTED: Nicotiana tabacum transmembrane 9 superfamily member 1-like (LOC107764360), partial mRNA
G4097_62849	107777465	LOC107777465	-2.52474	2.57066e-13	1.01892e-15	>XM_016597492.1 PREDICTED: Nicotiana tabacum uncharacterized LOC107777465 (LOC107777465), mRNA
G4097_39645	107774134	LOC107774134	-2.5235	0.913834	0.219045	>XM_016593609.1 PREDICTED: Nicotiana tabacum homeobox-leucine zipper protein ANTHOCYANINLESS 2-like (LOC107774134), mRNA
G4097_20143	107811093	LOC107811093	-2.5235	0.913834	0.219045	>XM_016635960.1 PREDICTED: Nicotiana tabacum uncharacterized LOC107811093 (LOC107811093), mRNA
G4097_5588	107805235	LOC107805235	-2.52329	0.910475	0.216772	>XM_016629234.1 PREDICTED: Nicotiana tabacum DNA damage-binding protein cmr1-like (LOC107805235), mRNA
G4097_16910	107785464	LOC107785464	-2.52326	0.910475	0.216372	>XM_016606782.1 PREDICTED: Nicotiana tabacum respiratory burst oxidase homolog protein B (LOC107785464), transcript variant X4, mRNA
G4097_52283	107778572	LOC107778572	-2.52278	5.43296e-09	4.63315e-11	>XM_016598861.1 PREDICTED: Nicotiana tabacum plant UBX domain-containing protein 1-like (LOC107778572), mRNA
G4097_9686	107770624	LOC107770624	-2.52269	0.80535	0.15336	>XM_016589949.1 PREDICTED: Nicotiana tabacum peroxidase 12-like (LOC107770624), mRNA
G4097_47351	107826611	LOC107826611	-2.521	0.754416	0.13006	>XM_016653615.1 PREDICTED: Nicotiana tabacum glucan endo-1,3-beta-glucosidase 12-like (LOC107826611), mRNA
G4097_21270	107781644	LOC107781644	-2.51895	0.61512	0.0840535	>XM_016602380.1 PREDICTED: Nicotiana tabacum transcription factor PAR1-like (LOC107781644), mRNA
G4097_54618	107788443	LOC107788443	-2.51809	0.680792	0.10429	>XM_016610123.1 PREDICTED: Nicotiana tabacum heterodimeric geranylgeranyl pyrophosphate synthase small subunit, chloroplastic-like (LOC107788443), mRNA
G4097_18789	107799225	LOC107799225	-2.51644	0.85913	0.181908	>XM_016622316.1 PREDICTED: Nicotiana tabacum probable caffeoyl-CoA O-methyltransferase At4g26220 (LOC107799225), transcript variant X2, mRNA
G4097_18104	107801407	LOC107801407	-2.51439	0.0293478	0.00103341	>XM_016624738.1 PREDICTED: Nicotiana tabacum fruit protein pKIWI501-like (LOC107801407), mRNA
G4097_48525	107815788	LOC107815788	-2.51025	0.0920143	0.00436918	>XM_016641418.1 PREDICTED: Nicotiana tabacum CASP-like protein 1E2 (LOC107815788), mRNA
G4097_66755	107820256	LOC107820256	-2.50948	0.618781	0.0852102	>XM_016646520.1 PREDICTED: Nicotiana tabacum uncharacterized LOC107820256 (LOC107820256), mRNA
G4097_62346	107777693	LOC107777693	-2.50886	0.69815	0.110021	>XM_016597780.1 PREDICTED: Nicotiana tabacum purple acid phosphatase 17-like (LOC107777693), mRNA
G4097_37902	107767528	LOC107767528	-2.5057	0.0877733	0.00408513	>XM_016586559.1 PREDICTED: Nicotiana tabacum superoxide dismutase [Cu-Zn], chloroplastic-like (LOC107767528), mRNA
G4097_65785	107777466	LOC107777466	-2.50565	1.12892e-14	3.68368e-17	>XM_016597493.1 PREDICTED: Nicotiana tabacum photosystem II 5 kDa protein, chloroplastic-like (LOC107777466), mRNA
G4097_30507	107767752	LOC107767752	-2.5054	3.51713e-09	2.87262e-11	>XM_016586844.1 PREDICTED: Nicotiana tabacum putative late blight resistance protein homolog R1A-3 (LOC107767752), transcript variant X3, mRNA
G4097_4297	107759839	LOC107759839	-2.50522	0.461254	0.0478576	>XM_016577852.1 PREDICTED: Nicotiana tabacum LOB domain-containing protein 38-like (LOC107759839), mRNA
G4097_25123	107810333	LOC107810333	-2.50413	0.744115	0.126273	>XM_016635098.1 PREDICTED: Nicotiana tabacum putative uncharacterized protein DDB_G0290521 (LOC107810333), mRNA
G4097_33049	107780216	LOC107780216	-2.50309	0.752508	0.129189	>XM_016600751.1 PREDICTED: Nicotiana tabacum NAC domain-containing protein 78-like (LOC107780216), mRNA
G4097_46938	107825004	LOC107825004	-2.50276	0.910475	0.216171	>XM_016651830.1 PREDICTED: Nicotiana tabacum protein EXORDIUM-like (LOC107825004), mRNA
G4097_4516	107773633	LOC107773633	-2.50109	0.934314	0.23698	>XM_016593038.1 PREDICTED: Nicotiana tabacum uncharacterized LOC107773633 (LOC107773633), partial mRNA
G4097_23413	107806852	LOC107806852	-2.50109	0.934314	0.23698	>XM_016631108.1 PREDICTED: Nicotiana tabacum DNA-3-methyladenine glycosylase-like (LOC107806852), mRNA
G4097_62836	107797802	LOC107797802	-2.50105	0.932405	0.234636	>XM_016620726.1 PREDICTED: Nicotiana tabacum uncharacterized mitochondrial protein AtMg00810-like (LOC107797802), mRNA
G4097_27169	107802997	LOC107802997	-2.50105	0.932405	0.234636	>XM_016626588.1 PREDICTED: Nicotiana tabacum uncharacterized LOC107802997 (LOC107802997), mRNA
G4097_14572	107766823	LOC107766823	-2.50104	0.931938	0.234217	>XM_016585697.1 PREDICTED: Nicotiana tabacum uncharacterized LOC107766823 (LOC107766823), mRNA
G4097_58741	107817731	LOC107817731	-2.49849	0.997262	0.468957	>XM_016643597.1 PREDICTED: Nicotiana tabacum uncharacterized LOC107817731 (LOC107817731), mRNA
G4097_68924	107832194	LOC107832194	-2.49849	0.997262	0.468957	>XM_016660007.1 PREDICTED: Nicotiana tabacum uncharacterized LOC107832194 (LOC107832194), mRNA
G4097_8330	107769336	LOC107769336	-2.49813	0.997262	0.472482	>XM_016588541.1 PREDICTED: Nicotiana tabacum 60S acidic ribosomal protein P1-like (LOC107769336), mRNA
G4097_21377	107773438	LOC107773438	-2.49813	0.997262	0.472482	>XM_016592858.1 PREDICTED: Nicotiana tabacum uncharacterized LOC107773438 (LOC107773438), mRNA
G4097_47123	107776834	LOC107776834	-2.49525	0.059067	0.00248073	>XM_016596770.1 PREDICTED: Nicotiana tabacum ATP-dependent DNA helicase At3g02060, chloroplastic-like (LOC107776834), mRNA
G4097_16601	107772048	LOC107772048	-2.49503	0.905876	0.213592	>XM_016591532.1 PREDICTED: Nicotiana tabacum uncharacterized LOC107772048 (LOC107772048), mRNA
G4097_65706	107789039	LOC107789039	-2.49281	0.997262	0.438181	>XM_016610809.1 PREDICTED: Nicotiana tabacum heavy metal-associated isoprenylated plant protein 20-like (LOC107789039), mRNA
G4097_27988	107759046	LOC107759046	-2.49187	0.314457	0.0256518	>XM_016576913.1 PREDICTED: Nicotiana tabacum protein yippee-like (LOC107759046), transcript variant X1, mRNA
G4097_24309	107820622	LOC107820622	-2.4894	0.297915	0.0235689	>XM_016646937.1 PREDICTED: Nicotiana tabacum abscisic acid 8'-hydroxylase 4-like (LOC107820622), mRNA
G4097_18528	107819401	LOC107819401	-2.48851	0.997262	0.479915	>XM_016645509.1 PREDICTED: Nicotiana tabacum probable lipid phosphate phosphatase 4 (LOC107819401), mRNA
G4097_51378	107784084	LOC107784084	-2.48851	0.997262	0.479915	>XM_016605149.1 PREDICTED: Nicotiana tabacum short-chain dehydrogenase reductase 2a-like (LOC107784084), mRNA
G4097_54986	107796228	LOC107796228	-2.48851	0.997262	0.479915	>XM_016618975.1 PREDICTED: Nicotiana tabacum beta-amyrin 28-oxidase-like (LOC107796228), mRNA
G4097_7004	107778534	LOC107778534	-2.48676	0.000494011	9.24651e-06	>XM_016598814.1 PREDICTED: Nicotiana tabacum phosphatidylinositol/phosphatidylcholine transfer protein SFH11-like (LOC107778534), transcript variant X2, mRNA
G4097_67888	107777420	LOC107777420	-2.48394	0.0182789	0.000584262	>XM_016597432.1 PREDICTED: Nicotiana tabacum ethylene-responsive transcription factor CRF2-like (LOC107777420), mRNA
G4097_32258	107795275	LOC107795275	-2.48236	0.00106891	2.21896e-05	>XM_016617882.1 PREDICTED: Nicotiana tabacum protodermal factor 1-like (LOC107795275), mRNA
G4097_45226	107780519	LOC107780519	-2.47962	0.332831	0.0279836	>XM_016601381.1 PREDICTED: Nicotiana tabacum ruvB-like protein 1 (LOC107780519), partial mRNA
G4097_224	107816476	LOC107816476	-2.47603	0.787244	0.143852	>XM_016642200.1 PREDICTED: Nicotiana tabacum uncharacterized protein At1g04910-like (LOC107816476), mRNA
G4097_62839	107804052	LOC107804052	-2.47594	0.4366	0.0431496	>XM_016627870.1 PREDICTED: Nicotiana tabacum uncharacterized LOC107804052 (LOC107804052), mRNA
G4097_54575	107793135	LOC107793135	-2.47293	0.721652	0.118474	>XM_016615421.1 PREDICTED: Nicotiana tabacum uncharacterized LOC107793135 (LOC107793135), mRNA
G4097_54517	107765776	LOC107765776	-2.47228	2.44257e-05	3.57922e-07	>XM_016584465.1 PREDICTED: Nicotiana tabacum uncharacterized LOC107765776 (LOC107765776), mRNA
G4097_48828	107799664	LOC107799664	-2.47185	0.437128	0.043288	>XM_016622829.1 PREDICTED: Nicotiana tabacum auxin-responsive protein IAA1-like (LOC107799664), mRNA
G4097_68319	107830483	LOC107830483	-2.47099	0.723783	0.119694	>XM_016658048.1 PREDICTED: Nicotiana tabacum phospholipase A1-Igamma3, chloroplastic-like (LOC107830483), mRNA
G4097_66714	107791193	LOC107791193	-2.46959	0.997262	0.477057	>XM_016613210.1 PREDICTED: Nicotiana tabacum thaumatin-like protein (LOC107791193), mRNA
G4097_62363	107798198	LOC107798198	-2.4695	0.997262	0.481111	>XM_016621167.1 PREDICTED: Nicotiana tabacum ATP-dependent DNA helicase PIF1-like (LOC107798198), mRNA
G4097_62091	107828528	LOC107828528	-2.4695	0.997262	0.481111	>XM_016655856.1 PREDICTED: Nicotiana tabacum collagen alpha-3(IX) chain-like (LOC107828528), mRNA
G4097_49163	107810560	LOC107810560	-2.4689	0.997262	0.538408	>XM_016635356.1 PREDICTED: Nicotiana tabacum putative late blight resistance protein homolog R1A-3 (LOC107810560), mRNA
G4097_58860	107790225	LOC107790225	-2.4689	0.997262	0.538408	>XM_016612132.1 PREDICTED: Nicotiana tabacum putative clathrin assembly protein At5g57200 (LOC107790225), mRNA
G4097_67723	107766942	LOC107766942	-2.4689	0.997262	0.538408	>XM_016585854.1 PREDICTED: Nicotiana tabacum uncharacterized LOC107766942 (LOC107766942), mRNA
G4097_32614	107788001	LOC107788001	-2.4689	0.997262	0.538408	>XM_016609640.1 PREDICTED: Nicotiana tabacum zinc finger MYM-type protein 1-like (LOC107788001), mRNA
G4097_50790	107799972	LOC107799972	-2.4689	0.997262	0.538408	>XM_016623118.1 PREDICTED: Nicotiana tabacum sec-independent protein translocase protein TatB-like (LOC107799972), mRNA
G4097_43275	107778190	LOC107778190	-2.4689	0.997262	0.538408	>XM_016598402.1 PREDICTED: Nicotiana tabacum branched-chain-amino-acid aminotransferase 2, chloroplastic-like (LOC107778190), transcript variant X1, mRNA
G4097_36156	107762010	LOC107762010	-2.4689	0.997262	0.538408	>XM_016580312.1 PREDICTED: Nicotiana tabacum E3 ubiquitin-protein ligase MBR1-like (LOC107762010), mRNA
G4097_36550	107825036	LOC107825036	-2.4689	0.997262	0.538408	>XM_016651869.1 PREDICTED: Nicotiana tabacum uncharacterized LOC107825036 (LOC107825036), mRNA
G4097_63657	107796074	LOC107796074	-2.4689	0.997262	0.538408	>XM_016618794.1 PREDICTED: Nicotiana tabacum uncharacterized LOC107796074 (LOC107796074), partial mRNA
G4097_53593	107816613	LOC107816613	-2.4689	0.997262	0.538408	>XM_016642348.1 PREDICTED: Nicotiana tabacum uncharacterized LOC107816613 (LOC107816613), mRNA
G4097_8602	107765334	LOC107765334	-2.4689	0.997262	0.538408	>XM_016583976.1 PREDICTED: Nicotiana tabacum uncharacterized LOC107765334 (LOC107765334), mRNA
G4097_9701	107825088	LOC107825088	-2.4689	0.997262	0.538408	>XM_016651922.1 PREDICTED: Nicotiana tabacum diacylglycerol kinase theta-like (LOC107825088), mRNA
G4097_13147	107764292	LOC107764292	-2.4689	0.997262	0.538408	>XM_016582848.1 PREDICTED: Nicotiana tabacum uncharacterized LOC107764292 (LOC107764292), mRNA
G4097_868	107779888	LOC107779888	-2.4689	0.997262	0.538408	>XM_016600390.1 PREDICTED: Nicotiana tabacum crocetin glucosyltransferase, chloroplastic-like (LOC107779888), mRNA
G4097_19114	107764310	LOC107764310	-2.4689	0.997262	0.538408	>XM_016582870.1 PREDICTED: Nicotiana tabacum putative UPF0481 protein At3g02645 (LOC107764310), partial mRNA
G4097_30088	107792049	LOC107792049	-2.4689	0.997262	0.538408	>XM_016614222.1 PREDICTED: Nicotiana tabacum probable inactive receptor kinase At5g16590 (LOC107792049), mRNA
G4097_64928	107814824	LOC107814824	-2.4689	0.997262	0.538408	>XM_016640289.1 PREDICTED: Nicotiana tabacum protein YLS3-like (LOC107814824), mRNA
G4097_59831	107760869	LOC107760869	-2.4689	0.997262	0.538408	>XM_016578978.1 PREDICTED: Nicotiana tabacum putative pentatricopeptide repeat-containing protein At1g09680 (LOC107760869), partial mRNA
G4097_64582	107768192	LOC107768192	-2.4689	0.997262	0.538408	>XM_016587299.1 PREDICTED: Nicotiana tabacum zeatin O-glucosyltransferase-like (LOC107768192), mRNA
G4097_48843	107817762	LOC107817762	-2.4689	0.997262	0.538408	>XM_016643628.1 PREDICTED: Nicotiana tabacum acid phosphatase 1-like (LOC107817762), mRNA
G4097_69087	107822584	LOC107822584	-2.4689	0.997262	0.538408	>XM_016649134.1 PREDICTED: Nicotiana tabacum lupeol synthase-like (LOC107822584), mRNA
G4097_50439	107802519	LOC107802519	-2.4689	0.997262	0.538408	>XM_016626038.1 PREDICTED: Nicotiana tabacum protein NETWORKED 3A-like (LOC107802519), mRNA
G4097_65893	107798018	LOC107798018	-2.4689	0.997262	0.538408	>XM_016620946.1 PREDICTED: Nicotiana tabacum uncharacterized LOC107798018 (LOC107798018), partial mRNA
G4097_23952	107782214	LOC107782214	-2.4689	0.997262	0.538408	>XM_016603073.1 PREDICTED: Nicotiana tabacum uncharacterized LOC107782214 (LOC107782214), partial mRNA
G4097_35833	107830962	LOC107830962	-2.4689	0.997262	0.538408	>XM_016658663.1 PREDICTED: Nicotiana tabacum uncharacterized LOC107830962 (LOC107830962), mRNA
G4097_14756	107807455	LOC107807455	-2.4689	0.997262	0.538408	>XM_016631848.1 PREDICTED: Nicotiana tabacum uncharacterized LOC107807455 (LOC107807455), mRNA
G4097_56873	107783159	LOC107783159	-2.4689	0.997262	0.538408	>XM_016604136.1 PREDICTED: Nicotiana tabacum uncharacterized LOC107783159 (LOC107783159), mRNA
G4097_1906	107812911	LOC107812911	-2.4689	0.997262	0.538408	>XM_016638093.1 PREDICTED: Nicotiana tabacum zinc finger MYM-type protein 1-like (LOC107812911), mRNA
G4097_3560	107791576	LOC107791576	-2.4689	0.997262	0.538408	>XM_016613664.1 PREDICTED: Nicotiana tabacum myosin-6-like (LOC107791576), partial mRNA
G4097_20881	107830050	LOC107830050	-2.4689	0.997262	0.538408	>XM_016657535.1 PREDICTED: Nicotiana tabacum B3 domain-containing protein At3g19184-like (LOC107830050), transcript variant X2, mRNA
G4097_57310	107785113	LOC107785113	-2.4689	0.997262	0.538408	>XM_016606340.1 PREDICTED: Nicotiana tabacum uncharacterized LOC107785113 (LOC107785113), mRNA
G4097_45413	107782568	LOC107782568	-2.4689	0.997262	0.538408	>XM_016603450.1 PREDICTED: Nicotiana tabacum pyruvate kinase, cytosolic isozyme-like (LOC107782568), mRNA
G4097_12662	107766472	LOC107766472	-2.4689	0.997262	0.538408	>XM_016585250.1 PREDICTED: Nicotiana tabacum thiosulfate sulfurtransferase 18-like (LOC107766472), transcript variant X2, mRNA
G4097_7220	107775426	LOC107775426	-2.4689	0.997262	0.538408	>XM_016595157.1 PREDICTED: Nicotiana tabacum uncharacterized LOC107775426 (LOC107775426), mRNA
G4097_19447	107794420	LOC107794420	-2.4689	0.997262	0.538408	>XM_016616908.1 PREDICTED: Nicotiana tabacum serine/threonine-protein phosphatase 7 long form homolog (LOC107794420), mRNA
G4097_57082	107785242	LOC107785242	-2.4689	0.997262	0.538408	>XM_016606496.1 PREDICTED: Nicotiana tabacum RING-H2 finger protein ATL73-like (LOC107785242), mRNA
G4097_49636	107783824	LOC107783824	-2.4689	0.997262	0.538408	>XM_016604848.1 PREDICTED: Nicotiana tabacum DUF21 domain-containing protein At2g14520-like (LOC107783824), mRNA
G4097_34037	107804431	LOC107804431	-2.4689	0.997262	0.538408	>XM_016628326.1 PREDICTED: Nicotiana tabacum ervatamin-B-like (LOC107804431), mRNA
G4097_8805	107772968	LOC107772968	-2.4689	0.997262	0.538408	>XM_016592452.1 PREDICTED: Nicotiana tabacum uncharacterized LOC107772968 (LOC107772968), mRNA
G4097_48280	107816186	LOC107816186	-2.4689	0.997262	0.538408	>XM_016641879.1 PREDICTED: Nicotiana tabacum uncharacterized LOC107816186 (LOC107816186), partial mRNA
G4097_6928	107778879	LOC107778879	-2.4689	0.997262	0.538408	>XM_016599205.1 PREDICTED: Nicotiana tabacum beta-D-glucosyl crocetin beta-1,6-glucosyltransferase-like (LOC107778879), mRNA
G4097_41315	107771826	LOC107771826	-2.4689	0.997262	0.538408	>XM_016591273.1 PREDICTED: Nicotiana tabacum late embryogenesis abundant protein At1g64065-like (LOC107771826), mRNA
G4097_50952	107810584	LOC107810584	-2.4689	0.997262	0.538408	>XM_016635374.1 PREDICTED: Nicotiana tabacum cysteine proteinase inhibitor B-like (LOC107810584), mRNA
G4097_53306	107815036	LOC107815036	-2.4689	0.997262	0.538408	>XM_016640546.1 PREDICTED: Nicotiana tabacum proline--tRNA ligase, cytoplasmic-like (LOC107815036), mRNA
G4097_16647	107768998	LOC107768998	-2.46788	0.0497138	0.00199735	>XM_016588173.1 PREDICTED: Nicotiana tabacum uncharacterized LOC107768998 (LOC107768998), mRNA
G4097_45718	107759562	LOC107759562	-2.4672	0.855616	0.180187	>XM_016577529.1 PREDICTED: Nicotiana tabacum uncharacterized LOC107759562 (LOC107759562), mRNA
G4097_24601	107827278	LOC107827278	-2.46681	0.997262	0.507927	>XM_016654374.1 PREDICTED: Nicotiana tabacum uncharacterized LOC107827278 (LOC107827278), mRNA
G4097_15903	107765658	LOC107765658	-2.46658	0.0555374	0.00228469	>XM_016584325.1 PREDICTED: Nicotiana tabacum uncharacterized LOC107765658 (LOC107765658), mRNA
G4097_39914	107810671	LOC107810671	-2.46584	0.773463	0.137509	>XM_016635472.1 PREDICTED: Nicotiana tabacum peroxidase 41-like (LOC107810671), mRNA
G4097_11974	107790464	LOC107790464	-2.46568	0.189527	0.0118108	>XM_016612390.1 PREDICTED: Nicotiana tabacum uncharacterized LOC107790464 (LOC107790464), mRNA
G4097_54709	107767711	LOC107767711	-2.46552	0.713577	0.11542	>XM_016586798.1 PREDICTED: Nicotiana tabacum uncharacterized LOC107767711 (LOC107767711), mRNA
G4097_52634	107821959	LOC107821959	-2.46534	0.923616	0.225772	>XM_016648446.1 PREDICTED: Nicotiana tabacum uncharacterized LOC107821959 (LOC107821959), mRNA
G4097_36274	107767385	LOC107767385	-2.46532	0.923939	0.226213	>XM_016586379.1 PREDICTED: Nicotiana tabacum uncharacterized LOC107767385 (LOC107767385), mRNA
G4097_54699	107759985	LOC107759985	-2.46509	0.0672976	0.00292954	>XM_016578003.1 PREDICTED: Nicotiana tabacum cingulin-like protein 1 (LOC107759985), mRNA
G4097_38959	107772133	LOC107772133	-2.46141	0.107586	0.00536705	>XM_016591618.1 PREDICTED: Nicotiana tabacum wound-induced protein WIN1-like (LOC107772133), mRNA
G4097_3737	107799017	LOC107799017	-2.46119	0.121624	0.00636925	>XM_016622075.1 PREDICTED: Nicotiana tabacum protein JASON-like (LOC107799017), transcript variant X1, mRNA
G4097_40850	107823421	LOC107823421	-2.4602	0.0171098	0.000535687	>XM_016650062.1 PREDICTED: Nicotiana tabacum probable vacuolar amino acid transporter YPQ3 (LOC107823421), transcript variant X1, mRNA
G4097_42148	107784653	LOC107784653	-2.45768	0.782896	0.141951	>XM_016605808.1 PREDICTED: Nicotiana tabacum ribonuclease H-like (LOC107784653), mRNA
G4097_24555	107765028	LOC107765028	-2.45687	0.686884	0.106208	>XM_016583611.1 PREDICTED: Nicotiana tabacum NADP-dependent malic enzyme-like (LOC107765028), transcript variant X1, mRNA
G4097_33322	107804847	LOC107804847	-2.45651	0.578373	0.0744126	>XM_016628784.1 PREDICTED: Nicotiana tabacum ankyrin repeat-containing protein At5g02620-like (LOC107804847), mRNA
G4097_26293	107801540	LOC107801540	-2.45398	0.935187	0.237654	>XM_016624886.1 PREDICTED: Nicotiana tabacum chaperone protein dnaJ 20, chloroplastic-like (LOC107801540), mRNA
G4097_46818	107811473	LOC107811473	-2.44886	0.123761	0.00652076	>XM_016636404.1 PREDICTED: Nicotiana tabacum abietadienol/abietadienal oxidase (LOC107811473), mRNA
G4097_9576	107799810	LOC107799810	-2.44799	0.939701	0.241857	>XM_016622956.1 PREDICTED: Nicotiana tabacum uncharacterized LOC107799810 (LOC107799810), mRNA
G4097_19950	107802469	LOC107802469	-2.44648	0.0799763	0.00363803	>XM_016625979.1 PREDICTED: Nicotiana tabacum protein NRT1/ PTR FAMILY 4.6-like (LOC107802469), transcript variant X1, mRNA
G4097_69061	107796746	LOC107796746	-2.4441	0.997262	0.417148	>XM_016619549.1 PREDICTED: Nicotiana tabacum CCG-binding protein 1-like (LOC107796746), mRNA
G4097_21325	107812063	LOC107812063	-2.44363	0.997262	0.313797	>XM_016637096.1 PREDICTED: Nicotiana tabacum ras-related protein RABB1c-like (LOC107812063), mRNA
G4097_47276	107830848	LOC107830848	-2.44331	0.465376	0.0484996	>XM_016658514.1 PREDICTED: Nicotiana tabacum pentatricopeptide repeat-containing protein At5g55740, chloroplastic-like (LOC107830848), mRNA
G4097_5484	107782411	LOC107782411	-2.44131	0.299496	0.0237623	>XM_016603296.1 PREDICTED: Nicotiana tabacum shikimate O-hydroxycinnamoyltransferase-like (LOC107782411), mRNA
G4097_59983	107764328	LOC107764328	-2.44035	0.259725	0.0190502	>XM_016582884.1 PREDICTED: Nicotiana tabacum calcium uniporter protein 2, mitochondrial-like (LOC107764328), mRNA
G4097_6593	107761364	LOC107761364	-2.43932	0.000306308	5.4757e-06	>XR_001642580.1 PREDICTED: Nicotiana tabacum serine/arginine-rich splicing factor SR30-like (LOC107761364), transcript variant X7, misc_RNA
G4097_31503	107769699	LOC107769699	-2.43878	0.915291	0.220418	>XM_016588936.1 PREDICTED: Nicotiana tabacum monocopper oxidase-like protein SKU5 (LOC107769699), partial mRNA
G4097_59854	107830108	LOC107830108	-2.43792	0.997262	0.543745	>XM_016657589.1 PREDICTED: Nicotiana tabacum protein RADIALIS-like 1 (LOC107830108), mRNA
G4097_14980	107778546	LOC107778546	-2.43792	0.997262	0.543745	>XM_016598825.1 PREDICTED: Nicotiana tabacum uncharacterized LOC107778546 (LOC107778546), mRNA
G4097_33482	107810144	LOC107810144	-2.43792	0.997262	0.543745	>XM_016634884.1 PREDICTED: Nicotiana tabacum uncharacterized mitochondrial protein AtMg00810-like (LOC107810144), mRNA
G4097_33204	107809436	LOC107809436	-2.43792	0.997262	0.543745	>XM_016634071.1 PREDICTED: Nicotiana tabacum non-structural maintenance of chromosomes element 4 homolog A-like (LOC107809436), mRNA
G4097_33635	107797656	LOC107797656	-2.43792	0.997262	0.543745	>XM_016620560.1 PREDICTED: Nicotiana tabacum uncharacterized LOC107797656 (LOC107797656), mRNA
G4097_3205	107799500	LOC107799500	-2.43792	0.997262	0.543745	>XM_016622622.1 PREDICTED: Nicotiana tabacum uncharacterized LOC107799500 (LOC107799500), mRNA
G4097_42309	107777758	LOC107777758	-2.43792	0.997262	0.543745	>XM_016597887.1 PREDICTED: Nicotiana tabacum probable aquaporin NIP-type (LOC107777758), mRNA
G4097_26032	107825552	LOC107825552	-2.43792	0.997262	0.543745	>XM_016652423.1 PREDICTED: Nicotiana tabacum uncharacterized mitochondrial protein AtMg00810-like (LOC107825552), mRNA
G4097_33675	107788332	LOC107788332	-2.43792	0.997262	0.543745	>XM_016610010.1 PREDICTED: Nicotiana tabacum uncharacterized LOC107788332 (LOC107788332), mRNA
G4097_43863	107804654	LOC107804654	-2.43792	0.997262	0.543745	>XM_016628575.1 PREDICTED: Nicotiana tabacum serine/threonine-protein phosphatase 7 long form homolog (LOC107804654), mRNA
G4097_65493	107809735	LOC107809735	-2.43792	0.997262	0.543745	>XM_016634406.1 PREDICTED: Nicotiana tabacum uncharacterized LOC107809735 (LOC107809735), mRNA
G4097_32916	107780018	LOC107780018	-2.43792	0.997262	0.543745	>XM_016600559.1 PREDICTED: Nicotiana tabacum type I inositol polyphosphate 5-phosphatase 8-like (LOC107780018), mRNA
G4097_56387	107810132	LOC107810132	-2.43792	0.997262	0.543745	>XM_016634870.1 PREDICTED: Nicotiana tabacum putative F-box protein At5g15660 (LOC107810132), mRNA
G4097_60645	107776213	LOC107776213	-2.43792	0.997262	0.543745	>XM_016596088.1 PREDICTED: Nicotiana tabacum uncharacterized LOC107776213 (LOC107776213), mRNA
G4097_46930	107785138	LOC107785138	-2.43792	0.997262	0.543745	>XM_016606361.1 PREDICTED: Nicotiana tabacum sulfate transporter 1.3-like (LOC107785138), mRNA
G4097_13582	107814869	LOC107814869	-2.43792	0.997262	0.543745	>XM_016640365.1 PREDICTED: Nicotiana tabacum increased DNA methylation 1-like (LOC107814869), mRNA
G4097_45117	107795167	LOC107795167	-2.43792	0.997262	0.543745	>XM_016617750.1 PREDICTED: Nicotiana tabacum LRR receptor-like serine/threonine-protein kinase RCH1 (LOC107795167), mRNA
G4097_42288	107759722	LOC107759722	-2.43792	0.997262	0.543745	>XM_016577720.1 PREDICTED: Nicotiana tabacum uncharacterized LOC107759722 (LOC107759722), mRNA
G4097_44561	107760222	LOC107760222	-2.43792	0.997262	0.543745	>XM_016578239.1 PREDICTED: Nicotiana tabacum anthocyanin 5-aromatic acyltransferase-like (LOC107760222), mRNA
G4097_35059	107808310	LOC107808310	-2.43792	0.997262	0.543745	>XM_016632820.1 PREDICTED: Nicotiana tabacum glucan endo-1,3-beta-glucosidase 8-like (LOC107808310), transcript variant X2, mRNA
G4097_43776	107818662	LOC107818662	-2.43792	0.997262	0.543745	>XM_016644703.1 PREDICTED: Nicotiana tabacum uncharacterized LOC107818662 (LOC107818662), mRNA
G4097_54946	107789787	LOC107789787	-2.43792	0.997262	0.543745	>XM_016611655.1 PREDICTED: Nicotiana tabacum uncharacterized LOC107789787 (LOC107789787), mRNA
G4097_45796	107767064	LOC107767064	-2.43792	0.997262	0.543745	>XM_016585975.1 PREDICTED: Nicotiana tabacum 40S ribosomal protein S9-2 (LOC107767064), mRNA
G4097_62102	107824479	LOC107824479	-2.43792	0.997262	0.543745	>XM_016651255.1 PREDICTED: Nicotiana tabacum uncharacterized LOC107824479 (LOC107824479), mRNA
G4097_41511	107798119	LOC107798119	-2.43792	0.997262	0.543745	>XM_016621080.1 PREDICTED: Nicotiana tabacum heparanase-like protein 2 (LOC107798119), mRNA
G4097_50294	107793553	LOC107793553	-2.43792	0.997262	0.543745	>XM_016615931.1 PREDICTED: Nicotiana tabacum uncharacterized LOC107793553 (LOC107793553), mRNA
G4097_13715	107822508	LOC107822508	-2.43792	0.997262	0.543745	>XM_016649063.1 PREDICTED: Nicotiana tabacum F-box/LRR-repeat protein At1g67190-like (LOC107822508), mRNA
G4097_14951	107808795	LOC107808795	-2.43792	0.997262	0.543745	>XM_016633363.1 PREDICTED: Nicotiana tabacum protein RALF-like 19 (LOC107808795), mRNA
G4097_29268	107766925	LOC107766925	-2.43792	0.997262	0.543745	>XM_016585825.1 PREDICTED: Nicotiana tabacum uncharacterized LOC107766925 (LOC107766925), mRNA
G4097_27701	107809546	LOC107809546	-2.43792	0.997262	0.543745	>XM_016634203.1 PREDICTED: Nicotiana tabacum agamous-like MADS-box protein AGL11 (LOC107809546), mRNA
G4097_55846	107793958	LOC107793958	-2.43792	0.997262	0.543745	>XM_016616411.1 PREDICTED: Nicotiana tabacum 1,2-dihydroxy-3-keto-5-methylthiopentene dioxygenase 3-like (LOC107793958), mRNA
G4097_26694	107815776	LOC107815776	-2.43792	0.997262	0.543745	>XM_016641409.1 PREDICTED: Nicotiana tabacum GDSL esterase/lipase LTL1-like (LOC107815776), mRNA
G4097_11823	107779096	LOC107779096	-2.43792	0.997262	0.543745	>XM_016599440.1 PREDICTED: Nicotiana tabacum oleosin 1-like (LOC107779096), mRNA
G4097_1098	107767748	LOC107767748	-2.43792	0.997262	0.543745	>XM_016586832.1 PREDICTED: Nicotiana tabacum uncharacterized LOC107767748 (LOC107767748), partial mRNA
G4097_38092	107826983	LOC107826983	-2.43792	0.997262	0.543745	>XM_016654034.1 PREDICTED: Nicotiana tabacum probable protein phosphatase 2C 74 (LOC107826983), mRNA
G4097_18119	107814308	LOC107814308	-2.43792	0.997262	0.543745	>XM_016639689.1 PREDICTED: Nicotiana tabacum purine permease 3-like (LOC107814308), mRNA
G4097_55216	107774370	LOC107774370	-2.43792	0.997262	0.543745	>XM_016593868.1 PREDICTED: Nicotiana tabacum transcription factor TCP5-like (LOC107774370), mRNA
G4097_6367	107814990	LOC107814990	-2.43698	0.0483097	0.00192485	>XM_016640493.1 PREDICTED: Nicotiana tabacum CASP-like protein 1E2 (LOC107814990), transcript variant X1, mRNA
G4097_17101	107819481	LOC107819481	-2.43646	0.00396928	9.73369e-05	>XM_016645586.1 PREDICTED: Nicotiana tabacum uncharacterized LOC107819481 (LOC107819481), mRNA
G4097_44990	107815145	LOC107815145	-2.43639	0.698565	0.110344	>XM_016640662.1 PREDICTED: Nicotiana tabacum auxin-responsive protein SAUR68-like (LOC107815145), mRNA
G4097_57057	107793004	LOC107793004	-2.43548	0.507938	0.0575108	>XM_016615273.1 PREDICTED: Nicotiana tabacum uncharacterized LOC107793004 (LOC107793004), mRNA
G4097_53438	107815476	LOC107815476	-2.43384	0.815312	0.159022	>XM_016641060.1 PREDICTED: Nicotiana tabacum premnaspirodiene oxygenase-like (LOC107815476), mRNA
G4097_49896	107805490	LOC107805490	-2.43374	0.538536	0.0646471	>XM_016629548.1 PREDICTED: Nicotiana tabacum thaumatin-like protein (LOC107805490), mRNA
G4097_13542	107772777	LOC107772777	-2.4324	0.997262	0.351792	>XM_016592251.1 PREDICTED: Nicotiana tabacum pectin acetylesterase 8-like (LOC107772777), mRNA
G4097_24885	107810089	LOC107810089	-2.43237	0.997262	0.352385	>XM_016634824.1 PREDICTED: Nicotiana tabacum DEAD-box ATP-dependent RNA helicase 6-like (LOC107810089), mRNA
G4097_43186	107810840	LOC107810840	-2.43217	0.000338293	6.12874e-06	>XM_016635670.1 PREDICTED: Nicotiana tabacum kirola-like (LOC107810840), transcript variant X1, mRNA
G4097_26071	107759608	LOC107759608	-2.43167	0.855919	0.180533	>XM_016577584.1 PREDICTED: Nicotiana tabacum protein trichome birefringence-like 34 (LOC107759608), transcript variant X2, mRNA
G4097_33084	107763935	LOC107763935	-2.43143	1.37508e-05	1.90761e-07	>XM_016582445.1 PREDICTED: Nicotiana tabacum pre-rRNA-processing protein TSR1 homolog (LOC107763935), mRNA
G4097_9951	107830764	LOC107830764	-2.4312	0.53922	0.0647937	>XM_016658405.1 PREDICTED: Nicotiana tabacum leucine-rich repeat extensin-like protein 3 (LOC107830764), mRNA
G4097_37154	107784890	LOC107784890	-2.43102	0.200926	0.0129476	>XM_016606082.1 PREDICTED: Nicotiana tabacum transcription factor bHLH87-like (LOC107784890), mRNA
G4097_63448	107818339	LOC107818339	-2.42831	0.778741	0.140131	>XM_016644334.1 PREDICTED: Nicotiana tabacum 7-deoxyloganetin glucosyltransferase-like (LOC107818339), mRNA
G4097_44434	107772380	LOC107772380	-2.42808	0.9444	0.246983	>XM_016591883.1 PREDICTED: Nicotiana tabacum uncharacterized LOC107772380 (LOC107772380), partial mRNA
G4097_48074	107832294	LOC107832294	-2.42808	0.9444	0.246983	>XM_016660108.1 PREDICTED: Nicotiana tabacum beta-1,4-xylanase-like (LOC107832294), mRNA
G4097_8948	107811219	LOC107811219	-2.42808	0.9444	0.246983	>XM_016636104.1 PREDICTED: Nicotiana tabacum uncharacterized LOC107811219 (LOC107811219), mRNA
G4097_61921	107763329	LOC107763329	-2.4196	0.215068	0.014357	>XM_016581807.1 PREDICTED: Nicotiana tabacum auxin-induced protein 15A-like (LOC107763329), mRNA
G4097_2774	107775168	LOC107775168	-2.41813	0.563908	0.0707792	>XM_016594867.1 PREDICTED: Nicotiana tabacum early nodulin-like protein 1 (LOC107775168), partial mRNA
G4097_57314	107805032	LOC107805032	-2.41729	0.842041	0.172221	>XM_016629003.1 PREDICTED: Nicotiana tabacum subtilisin-like protease SBT1.7 (LOC107805032), mRNA
G4097_49892	107775721	LOC107775721	-2.41612	0.839558	0.170705	>XM_016595474.1 PREDICTED: Nicotiana tabacum uncharacterized LOC107775721 (LOC107775721), mRNA
G4097_1397	107791091	LOC107791091	-2.41441	0.997262	0.32786	>XM_016613086.1 PREDICTED: Nicotiana tabacum putative RING-H2 finger protein ATL61 (LOC107791091), mRNA
G4097_23267	107791163	LOC107791163	-2.41439	0.542549	0.0655676	>XM_016613174.1 PREDICTED: Nicotiana tabacum histone-lysine N-methyltransferase ASHR3-like (LOC107791163), transcript variant X2, mRNA
G4097_18203	107768174	LOC107768174	-2.4143	0.922962	0.225228	>XM_016587281.1 PREDICTED: Nicotiana tabacum AP2-like ethylene-responsive transcription factor AIL6 (LOC107768174), transcript variant X4, mRNA
G4097_47910	107813769	LOC107813769	-2.41371	0.772214	0.137111	>XM_016639074.1 PREDICTED: Nicotiana tabacum auxin-induced protein 15A-like (LOC107813769), mRNA
G4097_51347	107827093	LOC107827093	-2.41326	0.0738988	0.003293	>XM_016654154.1 PREDICTED: Nicotiana tabacum putative methyltransferase DDB_G0268948 (LOC107827093), mRNA
G4097_20588	107777666	LOC107777666	-2.41153	0.997101	0.305952	>XM_016597754.1 PREDICTED: Nicotiana tabacum zinc finger MYM-type protein 1-like (LOC107777666), mRNA
G4097_39244	107830087	LOC107830087	-2.41153	0.997101	0.305952	>XM_016657579.1 PREDICTED: Nicotiana tabacum proteasome subunit beta type-7-B-like (LOC107830087), transcript variant X2, mRNA
G4097_30061	107779984	LOC107779984	-2.41099	1.15742e-17	2.20111e-20	>XM_016600488.1 PREDICTED: Nicotiana tabacum non-specific phospholipase C1-like (LOC107779984), transcript variant X1, mRNA
G4097_34282	107792006	LOC107792006	-2.40909	4.15303e-09	3.42525e-11	>XM_016614177.1 PREDICTED: Nicotiana tabacum serine/threonine protein phosphatase 2A 55 kDa regulatory subunit B beta isoform-like (LOC107792006), transcript variant X3, mRNA
G4097_45166	107759251	LOC107759251	-2.40488	0.146273	0.00822223	>XM_016577137.1 PREDICTED: Nicotiana tabacum extensin-like (LOC107759251), mRNA
G4097_34	107792755	LOC107792755	-2.4048	0.807953	0.154561	>XM_016614986.1 PREDICTED: Nicotiana tabacum branchpoint-bridging protein-like (LOC107792755), mRNA
G4097_27382	107762417	LOC107762417	-2.40347	0.598462	0.0797117	>XM_016580774.1 PREDICTED: Nicotiana tabacum uncharacterized LOC107762417 (LOC107762417), mRNA
G4097_13251	107809124	LOC107809124	-2.40283	0.615286	0.0841006	>XM_016633723.1 PREDICTED: Nicotiana tabacum putative lysine-specific demethylase JMJD5 (LOC107809124), mRNA
G4097_18155	107801079	LOC107801079	-2.39947	0.577867	0.0742433	>XM_016624347.1 PREDICTED: Nicotiana tabacum MLP-like protein 423 (LOC107801079), mRNA
G4097_46250	107826071	LOC107826071	-2.39664	0.394782	0.0368513	>XM_016653013.1 PREDICTED: Nicotiana tabacum beta-amylase 3, chloroplastic-like (LOC107826071), mRNA
G4097_35039	107770459	LOC107770459	-2.39517	0.616737	0.0845453	>XM_016589766.1 PREDICTED: Nicotiana tabacum ABC transporter B family member 19-like (LOC107770459), partial mRNA
G4097_33163	107819998	LOC107819998	-2.39492	0.43716	0.0433012	>XM_016646207.1 PREDICTED: Nicotiana tabacum transcription factor SCREAM2-like (LOC107819998), mRNA
G4097_13246	107821674	LOC107821674	-2.39289	0.169519	0.0100889	>XM_016648103.1 PREDICTED: Nicotiana tabacum probable xyloglucan endotransglucosylase/hydrolase protein 32 (LOC107821674), transcript variant X1, mRNA
G4097_7076	107777182	LOC107777182	-2.39265	0.997262	0.341452	>XM_016597173.1 PREDICTED: Nicotiana tabacum uncharacterized LOC107777182 (LOC107777182), mRNA
G4097_11947	107832787	LOC107832787	-2.39265	0.997262	0.341452	>XM_016660668.1 PREDICTED: Nicotiana tabacum auxin-induced protein 15A-like (LOC107832787), mRNA
G4097_33363	107774377	LOC107774377	-2.39227	0.997262	0.345158	>XM_016593878.1 PREDICTED: Nicotiana tabacum putative disease resistance protein RGA3 (LOC107774377), mRNA
G4097_53558	107767587	LOC107767587	-2.39225	0.710422	0.114469	>XM_016586635.1 PREDICTED: Nicotiana tabacum uncharacterized LOC107767587 (LOC107767587), mRNA
G4097_12301	107794478	LOC107794478	-2.39171	0.997262	0.379545	>XM_016616971.1 PREDICTED: Nicotiana tabacum osmotin-like protein (LOC107794478), mRNA
G4097_10555	107777541	LOC107777541	-2.39111	0.997262	0.368729	>XM_016597583.1 PREDICTED: Nicotiana tabacum GDSL esterase/lipase At4g16230-like (LOC107777541), mRNA
G4097_67911	107780150	LOC107780150	-2.39111	0.997262	0.368729	>XM_016600667.1 PREDICTED: Nicotiana tabacum uncharacterized mitochondrial protein AtMg00810-like (LOC107780150), mRNA
G4097_55025	107807442	LOC107807442	-2.391	0.997262	0.368187	>XM_016631820.1 PREDICTED: Nicotiana tabacum uncharacterized LOC107807442 (LOC107807442), mRNA
G4097_19048	107769481	LOC107769481	-2.385	0.0345809	0.00126752	>XM_016588702.1 PREDICTED: Nicotiana tabacum mucin-2-like (LOC107769481), mRNA
G4097_66382	107824903	LOC107824903	-2.38447	0.461254	0.04782	>XM_016651710.1 PREDICTED: Nicotiana tabacum UDP-glycosyltransferase 92A1-like (LOC107824903), mRNA
G4097_42922	107762299	LOC107762299	-2.38347	0.788297	0.144596	>XM_016580643.1 PREDICTED: Nicotiana tabacum uncharacterized LOC107762299 (LOC107762299), transcript variant X1, mRNA
G4097_11070	107771935	LOC107771935	-2.38282	0.573111	0.0730033	>XM_016591397.1 PREDICTED: Nicotiana tabacum uncharacterized LOC107771935 (LOC107771935), transcript variant X1, mRNA
G4097_12021	107812223	LOC107812223	-2.38257	0.410682	0.0391987	>XM_016637272.1 PREDICTED: Nicotiana tabacum F-box protein At5g07610-like (LOC107812223), transcript variant X2, mRNA
G4097_26143	107799688	LOC107799688	-2.38182	0.231949	0.0161353	>XM_016622825.1 PREDICTED: Nicotiana tabacum putative endo-1,3(4)-beta-glucanase 2 (LOC107799688), mRNA
G4097_21354	107826147	LOC107826147	-2.38162	0.896332	0.206203	>XM_016653099.1 PREDICTED: Nicotiana tabacum uncharacterized LOC107826147 (LOC107826147), mRNA
G4097_10302	107758910	LOC107758910	-2.38102	0.997262	0.471085	>XM_016576755.1 PREDICTED: Nicotiana tabacum uncharacterized LOC107758910 (LOC107758910), mRNA
G4097_47756	107826419	LOC107826419	-2.3801	0.00457569	0.000114589	>XM_016653394.1 PREDICTED: Nicotiana tabacum STS14 protein-like (LOC107826419), mRNA
G4097_21478	107785108	LOC107785108	-2.37871	0.997262	0.363024	>XM_016606334.1 PREDICTED: Nicotiana tabacum uncharacterized LOC107785108 (LOC107785108), mRNA
G4097_40862	107800137	LOC107800137	-2.37843	0.997262	0.366502	>XM_016623293.1 PREDICTED: Nicotiana tabacum protein CUP-SHAPED COTYLEDON 2-like (LOC107800137), mRNA
G4097_53892	107770002	LOC107770002	-2.37843	0.997262	0.366502	>XM_016589259.1 PREDICTED: Nicotiana tabacum uncharacterized LOC107770002 (LOC107770002), mRNA
G4097_4071	107772561	LOC107772561	-2.37826	0.997262	0.465116	>XM_016592060.1 PREDICTED: Nicotiana tabacum 2-isopropylmalate synthase A-like (LOC107772561), mRNA
G4097_34879	107772292	LOC107772292	-2.37662	0.956099	0.257427	>XR_001645037.1 PREDICTED: Nicotiana tabacum uncharacterized LOC107772292 (LOC107772292), transcript variant X3, misc_RNA
G4097_57528	107784875	LOC107784875	-2.37632	0.12791	0.00683411	>XM_016606068.1 PREDICTED: Nicotiana tabacum putative F-box/LRR-repeat protein At5g02930 (LOC107784875), mRNA
G4097_29693	107819469	LOC107819469	-2.37514	0.997262	0.398886	>XM_016645570.1 PREDICTED: Nicotiana tabacum CCG-binding protein 1-like (LOC107819469), mRNA
G4097_25426	107766324	LOC107766324	-2.37489	0.356765	0.0314885	>XM_016585085.1 PREDICTED: Nicotiana tabacum uncharacterized LOC107766324 (LOC107766324), mRNA
G4097_33061	107773281	LOC107773281	-2.37175	0.000138162	2.29862e-06	>XM_016592721.1 PREDICTED: Nicotiana tabacum uncharacterized LOC107773281 (LOC107773281), transcript variant X2, mRNA
G4097_2798	107762767	LOC107762767	-2.36971	0.434926	0.0429262	>XM_016581253.1 PREDICTED: Nicotiana tabacum laccase-12-like (LOC107762767), transcript variant X2, mRNA
G4097_64191	107797555	LOC107797555	-2.36924	0.184283	0.0113623	>XM_016620455.1 PREDICTED: Nicotiana tabacum expansin-A11-like (LOC107797555), mRNA
G4097_24892	107776899	LOC107776899	-2.36908	0.777073	0.139254	>XM_016596850.1 PREDICTED: Nicotiana tabacum peroxidase 57-like (LOC107776899), mRNA
G4097_43117	107793586	LOC107793586	-2.36851	0.0618757	0.00263214	>XM_016615967.1 PREDICTED: Nicotiana tabacum myosin heavy chain kinase B-like (LOC107793586), mRNA
G4097_34054	107773954	LOC107773954	-2.36608	0.407262	0.0387468	>XM_016593388.1 PREDICTED: Nicotiana tabacum uncharacterized protein At1g08160 (LOC107773954), mRNA
G4097_16457	107789373	LOC107789373	-2.36565	0.336454	0.0284228	>XM_016611169.1 PREDICTED: Nicotiana tabacum uncharacterized mitochondrial protein AtMg00810-like (LOC107789373), mRNA
G4097_38539	107818539	LOC107818539	-2.36386	0.0276411	0.000960031	>XM_016644569.1 PREDICTED: Nicotiana tabacum putative uncharacterized protein DDB_G0290521 (LOC107818539), mRNA
G4097_11105	107763147	LOC107763147	-2.36375	0.383489	0.0351139	>XM_016581596.1 PREDICTED: Nicotiana tabacum sugar transport protein 8-like (LOC107763147), mRNA
G4097_48607	107816657	LOC107816657	-2.36371	0.515897	0.0592072	>XM_016642390.1 PREDICTED: Nicotiana tabacum homeobox-leucine zipper protein HAT4-like (LOC107816657), mRNA
G4097_30473	107793134	LOC107793134	-2.36364	0.396012	0.0370612	>XM_016615420.1 PREDICTED: Nicotiana tabacum uncharacterized LOC107793134 (LOC107793134), transcript variant X2, mRNA
G4097_53144	107771506	LOC107771506	-2.36358	0.249865	0.0179868	>XM_016590881.1 PREDICTED: Nicotiana tabacum glutathione S-transferase U10-like (LOC107771506), mRNA
G4097_67742	107829459	LOC107829459	-2.36349	0.137569	0.00754563	>XM_016656911.1 PREDICTED: Nicotiana tabacum telomere repeat-binding factor 1-like (LOC107829459), mRNA
G4097_30387	107791351	LOC107791351	-2.36336	0.00317076	7.55335e-05	>XM_016613396.1 PREDICTED: Nicotiana tabacum mitogen-activated protein kinase kinase kinase 1-like (LOC107791351), mRNA
G4097_34656	107774756	LOC107774756	-2.36076	0.781995	0.141468	>XM_016594398.1 PREDICTED: Nicotiana tabacum cytochrome P450 78A5-like (LOC107774756), mRNA
G4097_18568	107809257	LOC107809257	-2.3591	0.0229533	0.000769645	>XM_016633855.1 PREDICTED: Nicotiana tabacum uncharacterized LOC107809257 (LOC107809257), transcript variant X4, mRNA
G4097_61433	107830207	LOC107830207	-2.35796	0.997262	0.527308	>XM_016657691.1 PREDICTED: Nicotiana tabacum uncharacterized protein At5g48480-like (LOC107830207), mRNA
G4097_61682	107821928	LOC107821928	-2.35723	0.397107	0.0372114	>XM_016648400.1 PREDICTED: Nicotiana tabacum homeobox-leucine zipper protein HAT5-like (LOC107821928), mRNA
G4097_13778	107805097	LOC107805097	-2.3565	0.383989	0.0351708	>XR_001652360.1 PREDICTED: Nicotiana tabacum uncharacterized LOC107805097 (LOC107805097), transcript variant X2, misc_RNA
G4097_27637	107759697	LOC107759697	-2.35573	0.831417	0.167068	>XM_016577688.1 PREDICTED: Nicotiana tabacum uncharacterized LOC107759697 (LOC107759697), mRNA
G4097_67027	107831270	LOC107831270	-2.3518	0.126561	0.00673927	>XM_016659024.1 PREDICTED: Nicotiana tabacum probable glutathione S-transferase (LOC107831270), mRNA
G4097_14266	107794477	LOC107794477	-2.35155	0.942946	0.24505	>XM_016616970.1 PREDICTED: Nicotiana tabacum osmotin-like protein (LOC107794477), mRNA
G4097_27598	107767497	LOC107767497	-2.35097	0.997262	0.349312	>XM_016586515.1 PREDICTED: Nicotiana tabacum polyvinylalcohol dehydrogenase-like (LOC107767497), transcript variant X2, mRNA
G4097_40335	107803550	LOC107803550	-2.35087	0.997262	0.350003	>XM_016627291.1 PREDICTED: Nicotiana tabacum stress-related protein-like (LOC107803550), mRNA
G4097_18743	107823365	LOC107823365	-2.35087	0.997262	0.350003	>XM_016650001.1 PREDICTED: Nicotiana tabacum uncharacterized LOC107823365 (LOC107823365), mRNA
G4097_38785	107801497	LOC107801497	-2.35033	0.997262	0.353863	>XR_001651649.1 PREDICTED: Nicotiana tabacum uncharacterized LOC107801497 (LOC107801497), transcript variant X2, misc_RNA
G4097_2725	107768504	LOC107768504	-2.35004	0.721092	0.118195	>XM_016587632.1 PREDICTED: Nicotiana tabacum craniofacial development protein 2-like (LOC107768504), mRNA
G4097_25290	107763133	LOC107763133	-2.34946	0.997262	0.528527	>XM_016581576.1 PREDICTED: Nicotiana tabacum enolase (LOC107763133), mRNA
G4097_19095	107812995	LOC107812995	-2.34753	0.0682796	0.00297836	>XM_016638194.1 PREDICTED: Nicotiana tabacum auxin-responsive protein SAUR68-like (LOC107812995), mRNA
G4097_42546	107818884	LOC107818884	-2.34669	0.997262	0.377896	>XM_016644954.1 PREDICTED: Nicotiana tabacum uncharacterized LOC107818884 (LOC107818884), mRNA
G4097_22333	107782809	LOC107782809	-2.34655	0.514768	0.0589823	>XM_016603744.1 PREDICTED: Nicotiana tabacum beta-glucosidase BoGH3B-like (LOC107782809), mRNA
G4097_52929	107815292	LOC107815292	-2.34579	0.43099	0.0422217	>XM_016640849.1 PREDICTED: Nicotiana tabacum 21 kDa protein-like (LOC107815292), mRNA
G4097_56868	107832378	LOC107832378	-2.34551	0.0150685	0.0004576	>XM_016660218.1 PREDICTED: Nicotiana tabacum auxin-induced protein 15A-like (LOC107832378), mRNA
G4097_55222	107829050	LOC107829050	-2.34463	0.470187	0.049563	>XM_016656470.1 PREDICTED: Nicotiana tabacum transcription factor ABORTED MICROSPORES-like (LOC107829050), mRNA
G4097_10617	107767080	LOC107767080	-2.34424	0.0918125	0.00434901	>XM_016585992.1 PREDICTED: Nicotiana tabacum protein HOTHEAD-like (LOC107767080), mRNA
G4097_19962	107807198	LOC107807198	-2.34218	0.120508	0.00624326	>XM_016631534.1 PREDICTED: Nicotiana tabacum serine/threonine-protein kinase SAPK2-like (LOC107807198), transcript variant X3, mRNA
G4097_58419	107767355	LOC107767355	-2.34067	0.66513	0.0990934	>XM_016586331.1 PREDICTED: Nicotiana tabacum uncharacterized LOC107767355 (LOC107767355), mRNA
G4097_68999	107830751	LOC107830751	-2.34033	3.99433e-07	4.44578e-09	>XM_016658388.1 PREDICTED: Nicotiana tabacum photosystem II reaction center W protein, chloroplastic-like (LOC107830751), mRNA
G4097_7860	107804194	LOC107804194	-2.33918	0.815312	0.15908	>XM_016628035.1 PREDICTED: Nicotiana tabacum uncharacterized LOC107804194 (LOC107804194), mRNA
G4097_30681	107799098	LOC107799098	-2.33859	0.000366892	6.6689e-06	>XM_016622170.1 PREDICTED: Nicotiana tabacum uncharacterized LOC107799098 (LOC107799098), mRNA
G4097_42676	107822860	LOC107822860	-2.33858	0.0310766	0.00111046	>XM_016649435.1 PREDICTED: Nicotiana tabacum auxin-binding protein T92 (LOC107822860), transcript variant X1, mRNA
G4097_2378	107779568	LOC107779568	-2.33775	0.795796	0.148264	>XM_016600018.1 PREDICTED: Nicotiana tabacum caffeoylshikimate esterase-like (LOC107779568), mRNA
G4097_26791	107795998	LOC107795998	-2.33493	0.111504	0.00562277	>XM_016618705.1 PREDICTED: Nicotiana tabacum zeatin O-xylosyltransferase-like (LOC107795998), mRNA
G4097_12579	107778299	LOC107778299	-2.33376	0.0793838	0.00360417	>XM_016598523.1 PREDICTED: Nicotiana tabacum protein BTR1-like (LOC107778299), transcript variant X1, mRNA
G4097_25458	107790406	LOC107790406	-2.33255	0.591545	0.0780915	>XM_016612335.1 PREDICTED: Nicotiana tabacum late embryogenesis abundant protein D-34-like (LOC107790406), mRNA
G4097_27181	107802248	LOC107802248	-2.33064	0.0240655	0.000816089	>XM_016625712.1 PREDICTED: Nicotiana tabacum cytochrome P450 82C4-like (LOC107802248), mRNA
G4097_43317	107760699	LOC107760699	-2.32876	0.997262	0.325868	>XM_016578791.1 PREDICTED: Nicotiana tabacum uncharacterized mitochondrial protein AtMg00810-like (LOC107760699), mRNA
G4097_64887	107775609	LOC107775609	-2.32863	0.953226	0.255013	>XM_016595360.1 PREDICTED: Nicotiana tabacum UPF0098 protein CPn_0877/CP_0992/CPj0877/CpB0906-like (LOC107775609), mRNA
G4097_33912	107813070	LOC107813070	-2.32785	0.997262	0.440535	>XM_016638281.1 PREDICTED: Nicotiana tabacum probable polyol transporter 6 (LOC107813070), mRNA
G4097_2475	107809346	LOC107809346	-2.32714	0.448327	0.0452868	>XM_016633948.1 PREDICTED: Nicotiana tabacum uncharacterized LOC107809346 (LOC107809346), mRNA
G4097_52816	107786847	LOC107786847	-2.32685	0.523693	0.061035	>XM_016608345.1 PREDICTED: Nicotiana tabacum uncharacterized transporter YBR287W-like (LOC107786847), mRNA
G4097_33318	107780366	LOC107780366	-2.32655	8.53164e-06	1.13746e-07	>XM_016600888.1 PREDICTED: Nicotiana tabacum uncharacterized LOC107780366 (LOC107780366), mRNA
G4097_20920	107825327	LOC107825327	-2.32607	0.447731	0.0451739	>XM_016652177.1 PREDICTED: Nicotiana tabacum thermospermine synthase ACAULIS5-like (LOC107825327), mRNA
G4097_27199	107774140	LOC107774140	-2.32593	0.692474	0.107807	>XM_016593621.1 PREDICTED: Nicotiana tabacum probable methyltransferase PMT15 (LOC107774140), mRNA
G4097_26915	107792846	LOC107792846	-2.3243	0.421841	0.0408633	>XM_016615095.1 PREDICTED: Nicotiana tabacum zinc finger CCCH domain-containing protein 15-like (LOC107792846), mRNA
G4097_51648	107831887	LOC107831887	-2.32254	0.89833	0.207306	>XM_016659686.1 PREDICTED: Nicotiana tabacum uncharacterized LOC107831887 (LOC107831887), mRNA
G4097_61355	107792052	LOC107792052	-2.32097	0.843613	0.17298	>XM_016614224.1 PREDICTED: Nicotiana tabacum transcription factor LUX-like (LOC107792052), mRNA
G4097_41091	107784278	LOC107784278	-2.32003	0.0462952	0.00182147	>XM_016605383.1 PREDICTED: Nicotiana tabacum auxin-binding protein ABP19a-like (LOC107784278), mRNA
G4097_2558	107770076	LOC107770076	-2.32003	0.652523	0.0952385	>XM_016589340.1 PREDICTED: Nicotiana tabacum uncharacterized LOC107770076 (LOC107770076), mRNA
G4097_23837	107773386	LOC107773386	-2.3177	0.739365	0.124449	>XM_016592815.1 PREDICTED: Nicotiana tabacum uncharacterized LOC107773386 (LOC107773386), mRNA
G4097_58721	107759856	LOC107759856	-2.31539	3.00035e-18	5.4056e-21	>XM_016577869.1 PREDICTED: Nicotiana tabacum pyridoxine/pyridoxamine 5'-phosphate oxidase 1, chloroplastic-like (LOC107759856), mRNA
G4097_66086	107775485	LOC107775485	-2.31495	0.256512	0.0187477	>XM_016595220.1 PREDICTED: Nicotiana tabacum protein NDR1-like (LOC107775485), mRNA
G4097_53788	107773250	LOC107773250	-2.31453	0.713683	0.115452	>XM_016592691.1 PREDICTED: Nicotiana tabacum protein SOMBRERO-like (LOC107773250), mRNA
G4097_44376	107772957	LOC107772957	-2.31403	0.62022	0.0854675	>XM_016592416.1 PREDICTED: Nicotiana tabacum embryonic protein DC-8-like (LOC107772957), partial mRNA
G4097_18298	107777928	LOC107777928	-2.31396	0.586414	0.0767931	>XM_016598099.1 PREDICTED: Nicotiana tabacum putative beta-glucosidase 41 (LOC107777928), transcript variant X2, mRNA
G4097_65724	107818714	LOC107818714	-2.31352	0.39795	0.0373324	>XM_016644746.1 PREDICTED: Nicotiana tabacum phosphate transporter PHO1 homolog 9-like (LOC107818714), mRNA
G4097_68772	107769109	LOC107769109	-2.31261	0.997262	0.372543	>XM_016588293.1 PREDICTED: Nicotiana tabacum serine/threonine-protein kinase PkaA-like (LOC107769109), mRNA
G4097_67319	107804109	LOC107804109	-2.31261	0.997262	0.372543	>XM_016627940.1 PREDICTED: Nicotiana tabacum uncharacterized LOC107804109 (LOC107804109), partial mRNA
G4097_8213	107786927	LOC107786927	-2.31261	0.997262	0.372543	>XM_016608443.1 PREDICTED: Nicotiana tabacum uncharacterized LOC107786927 (LOC107786927), mRNA
G4097_47843	107761530	LOC107761530	-2.31261	0.997262	0.372543	>XM_016579788.1 PREDICTED: Nicotiana tabacum LRR receptor-like serine/threonine-protein kinase EFR (LOC107761530), mRNA
G4097_11377	107807104	LOC107807104	-2.31255	3.45002e-07	3.78471e-09	>XM_016631407.1 PREDICTED: Nicotiana tabacum nucleobase-ascorbate transporter 6-like (LOC107807104), mRNA
G4097_2791	107790453	LOC107790453	-2.31252	0.997262	0.371936	>XM_016612379.1 PREDICTED: Nicotiana tabacum uncharacterized LOC107790453 (LOC107790453), mRNA
G4097_48083	107824743	LOC107824743	-2.31159	0.905876	0.213577	>XM_016651550.1 PREDICTED: Nicotiana tabacum vinorine synthase-like (LOC107824743), mRNA
G4097_18920	107790470	LOC107790470	-2.31111	0.643514	0.0920685	>XM_016612394.1 PREDICTED: Nicotiana tabacum protein SIEVE ELEMENT OCCLUSION B-like (LOC107790470), mRNA
G4097_38116	107788454	LOC107788454	-2.30973	0.0592838	0.0024934	>XM_016610143.1 PREDICTED: Nicotiana tabacum uncharacterized LOC107788454 (LOC107788454), transcript variant X2, mRNA
G4097_37450	107780628	LOC107780628	-2.30872	0.935442	0.238066	>XM_016601188.1 PREDICTED: Nicotiana tabacum protein PHLOEM PROTEIN 2-LIKE A10-like (LOC107780628), mRNA
G4097_13125	107798142	LOC107798142	-2.30719	0.392261	0.0364399	>XM_016621111.1 PREDICTED: Nicotiana tabacum protein RALF-like 34 (LOC107798142), mRNA
G4097_5732	107786887	LOC107786887	-2.30645	0.00927022	0.000257393	>XM_016608403.1 PREDICTED: Nicotiana tabacum putative disease resistance protein RGA1 (LOC107786887), transcript variant X8, mRNA
G4097_13084	107788811	LOC107788811	-2.30602	0.389653	0.0360215	>XM_016610537.1 PREDICTED: Nicotiana tabacum cytochrome P450 86A8-like (LOC107788811), partial mRNA
G4097_39225	107766845	LOC107766845	-2.30489	0.997262	0.37825	>XM_016585728.1 PREDICTED: Nicotiana tabacum calcium uptake protein 1, mitochondrial-like (LOC107766845), mRNA
G4097_31991	107812030	LOC107812030	-2.30478	0.997262	0.378928	>XM_016637047.1 PREDICTED: Nicotiana tabacum protein LYK5-like (LOC107812030), mRNA
G4097_25836	107818442	LOC107818442	-2.3042	9.857e-06	1.32797e-07	>XM_016644461.1 PREDICTED: Nicotiana tabacum factor of DNA methylation 1-like (LOC107818442), transcript variant X3, mRNA
G4097_22739	107817398	LOC107817398	-2.30415	0.997262	0.382714	>XM_016643206.1 PREDICTED: Nicotiana tabacum BRO1 domain-containing protein BROX homolog (LOC107817398), transcript variant X4, mRNA
G4097_56544	107763265	LOC107763265	-2.30415	0.997262	0.382714	>XM_016581738.1 PREDICTED: Nicotiana tabacum exocyst complex component SEC3A-like (LOC107763265), mRNA
G4097_38187	107793742	LOC107793742	-2.30326	0.919987	0.223328	>XM_016616157.1 PREDICTED: Nicotiana tabacum probably inactive receptor-like protein kinase At2g46850 (LOC107793742), mRNA
G4097_53822	107773665	LOC107773665	-2.30188	0.997262	0.379915	>XM_016593071.1 PREDICTED: Nicotiana tabacum protein C2-DOMAIN ABA-RELATED 3-like (LOC107773665), partial mRNA
G4097_26622	107810218	LOC107810218	-2.30017	0.673551	0.101921	>XM_016634977.1 PREDICTED: Nicotiana tabacum pumilio homolog 12-like (LOC107810218), transcript variant X2, mRNA
G4097_29099	107770292	LOC107770292	-2.30007	0.0504864	0.00203446	>XM_016589584.1 PREDICTED: Nicotiana tabacum PLASMODESMATA CALLOSE-BINDING PROTEIN 1-like (LOC107770292), transcript variant X2, mRNA
G4097_4739	107775404	LOC107775404	-2.29974	0.0186922	0.000602069	>XM_016595128.1 PREDICTED: Nicotiana tabacum linoleate 9S-lipoxygenase 5, chloroplastic-like (LOC107775404), mRNA
G4097_21049	107796827	LOC107796827	-2.29723	0.925591	0.227901	>XM_016619649.1 PREDICTED: Nicotiana tabacum receptor-like protein 12 (LOC107796827), mRNA
G4097_49538	107813353	LOC107813353	-2.29346	0.378005	0.0343166	>XM_016638611.1 PREDICTED: Nicotiana tabacum uncharacterized LOC107813353 (LOC107813353), mRNA
G4097_17264	107804995	LOC107804995	-2.29287	0.293913	0.023017	>XM_016628967.1 PREDICTED: Nicotiana tabacum putative methylesterase 11, chloroplastic (LOC107804995), mRNA
G4097_150	107794300	LOC107794300	-2.29262	0.0951904	0.00458478	>XM_016616783.1 PREDICTED: Nicotiana tabacum ent-kaurenoic acid oxidase 1-like (LOC107794300), transcript variant X1, mRNA
G4097_31818	107791255	LOC107791255	-2.29223	0.54059	0.0650754	>XM_016613281.1 PREDICTED: Nicotiana tabacum nucleobase-ascorbate transporter 7-like (LOC107791255), mRNA
G4097_32380	107807725	LOC107807725	-2.28861	0.0984209	0.00479751	>XM_016632166.1 PREDICTED: Nicotiana tabacum zinc finger BED domain-containing protein DAYSLEEPER-like (LOC107807725), mRNA
G4097_11929	107769637	LOC107769637	-2.28692	0.798283	0.149994	>XM_016588871.1 PREDICTED: Nicotiana tabacum endoglucanase 1-like (LOC107769637), mRNA
G4097_19803	107818730	LOC107818730	-2.28683	5.34467e-08	5.32819e-10	>XM_016644782.1 PREDICTED: Nicotiana tabacum uncharacterized LOC107818730 (LOC107818730), transcript variant X3, mRNA
G4097_4758	107814063	LOC107814063	-2.28486	0.000103554	1.69155e-06	>XM_016639393.1 PREDICTED: Nicotiana tabacum CBS domain-containing protein CBSX5-like (LOC107814063), mRNA
G4097_58918	107769075	LOC107769075	-2.28356	0.909714	0.215718	>XM_016588259.1 PREDICTED: Nicotiana tabacum uncharacterized LOC107769075 (LOC107769075), mRNA
G4097_35114	107768342	LOC107768342	-2.2819	0.997262	0.570996	>XM_016587462.1 PREDICTED: Nicotiana tabacum uncharacterized LOC107768342 (LOC107768342), mRNA
G4097_7148	107823541	LOC107823541	-2.2819	0.997262	0.570996	>XM_016650220.1 PREDICTED: Nicotiana tabacum uncharacterized LOC107823541 (LOC107823541), mRNA
G4097_66802	107775621	LOC107775621	-2.2819	0.997262	0.570996	>XM_016595370.1 PREDICTED: Nicotiana tabacum AP2-like ethylene-responsive transcription factor AIL1 (LOC107775621), mRNA
G4097_57265	107804317	LOC107804317	-2.2819	0.997262	0.570996	>XM_016628190.1 PREDICTED: Nicotiana tabacum uncharacterized LOC107804317 (LOC107804317), mRNA
G4097_55270	107792378	LOC107792378	-2.2819	0.997262	0.570996	>XM_016614588.1 PREDICTED: Nicotiana tabacum protein DETOXIFICATION 51-like (LOC107792378), mRNA
G4097_53512	107831401	LOC107831401	-2.2819	0.997262	0.570996	>XM_016659163.1 PREDICTED: Nicotiana tabacum uncharacterized LOC107831401 (LOC107831401), mRNA
G4097_31617	107783324	LOC107783324	-2.2819	0.997262	0.570996	>XM_016604291.1 PREDICTED: Nicotiana tabacum glutamate decarboxylase 1-like (LOC107783324), mRNA
G4097_7957	107815910	LOC107815910	-2.2819	0.997262	0.570996	>XM_016641562.1 PREDICTED: Nicotiana tabacum probable rhamnogalacturonate lyase B (LOC107815910), mRNA
G4097_52126	107759674	LOC107759674	-2.2819	0.997262	0.570996	>XM_016577666.1 PREDICTED: Nicotiana tabacum serine/threonine-protein kinase HT1-like (LOC107759674), mRNA
G4097_24530	107786914	LOC107786914	-2.2819	0.997262	0.570996	>XM_016608430.1 PREDICTED: Nicotiana tabacum vegetative cell wall protein gp1-like (LOC107786914), partial mRNA
G4097_21501	107776161	LOC107776161	-2.2819	0.997262	0.570996	>XM_016596012.1 PREDICTED: Nicotiana tabacum RING-H2 finger protein ATL77-like (LOC107776161), mRNA
G4097_13780	107818161	LOC107818161	-2.2819	0.997262	0.570996	>XM_016644114.1 PREDICTED: Nicotiana tabacum probable glycosyltransferase At5g03795 (LOC107818161), transcript variant X2, mRNA
G4097_66285	107764248	LOC107764248	-2.2819	0.997262	0.570996	>XM_016582803.1 PREDICTED: Nicotiana tabacum uncharacterized LOC107764248 (LOC107764248), mRNA
G4097_37518	107787137	LOC107787137	-2.2819	0.997262	0.570996	>XM_016608662.1 PREDICTED: Nicotiana tabacum expansin-A11-like (LOC107787137), mRNA
G4097_26115	107807211	LOC107807211	-2.2819	0.997262	0.570996	>XM_016631547.1 PREDICTED: Nicotiana tabacum probable acetyltransferase NATA1-like (LOC107807211), mRNA
G4097_68766	107830846	LOC107830846	-2.2819	0.997262	0.570996	>XM_016658512.1 PREDICTED: Nicotiana tabacum uncharacterized mitochondrial protein AtMg00860-like (LOC107830846), partial mRNA
G4097_51688	107802989	LOC107802989	-2.2819	0.997262	0.570996	>XM_016626580.1 PREDICTED: Nicotiana tabacum uncharacterized LOC107802989 (LOC107802989), mRNA
G4097_41252	107786198	LOC107786198	-2.2819	0.997262	0.570996	>XM_016607646.1 PREDICTED: Nicotiana tabacum oleosin 1-like (LOC107786198), mRNA
G4097_32528	107807129	LOC107807129	-2.2819	0.997262	0.570996	>XM_016631447.1 PREDICTED: Nicotiana tabacum MLO-like protein 9 (LOC107807129), mRNA
G4097_42557	107826918	LOC107826918	-2.2819	0.997262	0.570996	>XM_016653961.1 PREDICTED: Nicotiana tabacum uncharacterized LOC107826918 (LOC107826918), mRNA
G4097_3066	107760134	LOC107760134	-2.2819	0.997262	0.570996	>XM_016578153.1 PREDICTED: Nicotiana tabacum metalloendoproteinase 4-MMP-like (LOC107760134), mRNA
G4097_51335	107809811	LOC107809811	-2.2819	0.997262	0.570996	>XM_016634499.1 PREDICTED: Nicotiana tabacum auxin-induced protein 15A-like (LOC107809811), mRNA
G4097_9980	107832814	LOC107832814	-2.2819	0.997262	0.570996	>XM_016660704.1 PREDICTED: Nicotiana tabacum two pore calcium channel protein 1B-like (LOC107832814), mRNA
G4097_15442	107759009	LOC107759009	-2.2819	0.997262	0.570996	>XM_016576866.1 PREDICTED: Nicotiana tabacum transcription factor MYB108-like (LOC107759009), mRNA
G4097_58122	107818706	LOC107818706	-2.2819	0.997262	0.570996	>XM_016644736.1 PREDICTED: Nicotiana tabacum uncharacterized LOC107818706 (LOC107818706), mRNA
G4097_59790	107822985	LOC107822985	-2.2819	0.997262	0.570996	>XM_016649571.1 PREDICTED: Nicotiana tabacum ALA-interacting subunit 5-like (LOC107822985), mRNA
G4097_22554	107795098	LOC107795098	-2.2819	0.997262	0.570996	>XM_016617683.1 PREDICTED: Nicotiana tabacum uncharacterized LOC107795098 (LOC107795098), mRNA
G4097_60623	107759447	LOC107759447	-2.2819	0.997262	0.570996	>XM_016577389.1 PREDICTED: Nicotiana tabacum membrin-11-like (LOC107759447), mRNA
G4097_16660	107766058	LOC107766058	-2.2819	0.997262	0.570996	>XM_016584770.1 PREDICTED: Nicotiana tabacum F-box/FBD/LRR-repeat protein At1g13570-like (LOC107766058), mRNA
G4097_1202	107773528	LOC107773528	-2.2819	0.997262	0.570996	>XM_016592937.1 PREDICTED: Nicotiana tabacum uncharacterized LOC107773528 (LOC107773528), mRNA
G4097_68512	107795067	LOC107795067	-2.2819	0.997262	0.570996	>XM_016617633.1 PREDICTED: Nicotiana tabacum uncharacterized LOC107795067 (LOC107795067), mRNA
G4097_21165	107822913	LOC107822913	-2.2819	0.997262	0.570996	>XM_016649504.1 PREDICTED: Nicotiana tabacum transcription factor bHLH87-like (LOC107822913), mRNA
G4097_3247	107798988	LOC107798988	-2.2819	0.997262	0.570996	>XM_016622041.1 PREDICTED: Nicotiana tabacum aldose reductase (LOC107798988), transcript variant X2, mRNA
G4097_3990	107787292	LOC107787292	-2.2819	0.997262	0.570996	>XM_016608841.1 PREDICTED: Nicotiana tabacum uncharacterized LOC107787292 (LOC107787292), mRNA
G4097_49672	107832529	LOC107832529	-2.2819	0.997262	0.570996	>XM_016660394.1 PREDICTED: Nicotiana tabacum uncharacterized LOC107832529 (LOC107832529), mRNA
G4097_32249	107822326	LOC107822326	-2.2819	0.997262	0.570996	>XM_016648855.1 PREDICTED: Nicotiana tabacum uncharacterized LOC107822326 (LOC107822326), mRNA
G4097_58484	107776794	LOC107776794	-2.2819	0.997262	0.570996	>XM_016596718.1 PREDICTED: Nicotiana tabacum protein ALTERED XYLOGLUCAN 4-like (LOC107776794), mRNA
G4097_20516	107802177	LOC107802177	-2.28138	0.903831	0.211202	>XM_016625627.1 PREDICTED: Nicotiana tabacum transcription factor TGA6-like (LOC107802177), mRNA
G4097_62372	107826808	LOC107826808	-2.27946	0.261528	0.0192616	>XM_016653842.1 PREDICTED: Nicotiana tabacum uncharacterized LOC107826808 (LOC107826808), mRNA
G4097_65962	107826195	LOC107826195	-2.2791	0.411364	0.0393708	>XM_016653148.1 PREDICTED: Nicotiana tabacum uncharacterized LOC107826195 (LOC107826195), mRNA
G4097_45929	107809885	LOC107809885	-2.2764	0.997262	0.361986	>XM_016634580.1 PREDICTED: Nicotiana tabacum craniofacial development protein 2-like (LOC107809885), mRNA
G4097_42873	107806491	LOC107806491	-2.27619	0.0684443	0.00298829	>XM_016630650.1 PREDICTED: Nicotiana tabacum endoplasmic reticulum-Golgi intermediate compartment protein 3-like (LOC107806491), mRNA
G4097_13394	107800702	LOC107800702	-2.27609	0.55818	0.0690704	>XM_016623926.1 PREDICTED: Nicotiana tabacum probable inactive purple acid phosphatase 16 (LOC107800702), mRNA
G4097_15613	107781745	LOC107781745	-2.27503	0.458964	0.0474087	>XM_016602492.1 PREDICTED: Nicotiana tabacum uncharacterized LOC107781745 (LOC107781745), mRNA
G4097_9895	107777957	LOC107777957	-2.27453	0.898674	0.207742	>XM_016598128.1 PREDICTED: Nicotiana tabacum serine/arginine-rich splicing factor SR30-like (LOC107777957), transcript variant X1, mRNA
G4097_2787	107763337	LOC107763337	-2.27401	0.613075	0.0835632	>XM_016581814.1 PREDICTED: Nicotiana tabacum putative lysine-specific demethylase JMJD5 (LOC107763337), mRNA
G4097_55165	107765917	LOC107765917	-2.26832	0.8843	0.198093	>XM_016584617.1 PREDICTED: Nicotiana tabacum ethylene-responsive transcription factor 1B-like (LOC107765917), mRNA
G4097_50482	107809749	LOC107809749	-2.26632	0.537702	0.0643038	>XM_016634422.1 PREDICTED: Nicotiana tabacum zinc finger CCCH domain-containing protein 61-like (LOC107809749), mRNA
G4097_5971	107777935	LOC107777935	-2.26342	0.813237	0.157532	>XM_016598105.1 PREDICTED: Nicotiana tabacum L-ascorbate oxidase homolog (LOC107777935), mRNA
G4097_32366	107777616	LOC107777616	-2.26288	0.49128	0.0539687	>XM_016597673.1 PREDICTED: Nicotiana tabacum probable pectinesterase 53 (LOC107777616), mRNA
G4097_2688	107783276	LOC107783276	-2.2621	0.34188	0.029227	>XM_016604254.1 PREDICTED: Nicotiana tabacum sucrose synthase-like (LOC107783276), transcript variant X1, mRNA
G4097_41336	107772364	LOC107772364	-2.26151	0.997262	0.319434	>XM_016591862.1 PREDICTED: Nicotiana tabacum uncharacterized mitochondrial protein AtMg00810-like (LOC107772364), mRNA
G4097_58014	107765866	LOC107765866	-2.25913	0.812916	0.157395	>XM_016584567.1 PREDICTED: Nicotiana tabacum uncharacterized LOC107765866 (LOC107765866), mRNA
G4097_19868	107769403	LOC107769403	-2.25857	0.102247	0.00502292	>XM_016588609.1 PREDICTED: Nicotiana tabacum GDSL esterase/lipase APG-like (LOC107769403), mRNA
G4097_24782	107780673	LOC107780673	-2.25746	0.251062	0.0180953	>XM_016601238.1 PREDICTED: Nicotiana tabacum uncharacterized LOC107780673 (LOC107780673), mRNA
G4097_42407	107793017	LOC107793017	-2.25492	0.992463	0.299735	>XM_016615287.1 PREDICTED: Nicotiana tabacum uncharacterized LOC107793017 (LOC107793017), mRNA
G4097_43619	107773535	LOC107773535	-2.25492	0.992463	0.299735	>XM_016592942.1 PREDICTED: Nicotiana tabacum vetispiradiene synthase 3-like (LOC107773535), mRNA
G4097_14273	107777421	LOC107777421	-2.25492	0.992463	0.299735	>XM_016597433.1 PREDICTED: Nicotiana tabacum arabinogalactan peptide 22-like (LOC107777421), mRNA
G4097_23391	107807852	LOC107807852	-2.25492	0.992463	0.299735	>XM_016632290.1 PREDICTED: Nicotiana tabacum stearoyl-[acyl-carrier-protein] 9-desaturase 6, chloroplastic-like (LOC107807852), mRNA
G4097_59001	107775148	LOC107775148	-2.25442	0.991106	0.297059	>XM_016594836.1 PREDICTED: Nicotiana tabacum vacuolar iron transporter homolog 4-like (LOC107775148), mRNA
G4097_24929	107776574	LOC107776574	-2.25433	0.9908	0.296582	>XM_016596489.1 PREDICTED: Nicotiana tabacum vetispiradiene synthase 2-like (LOC107776574), mRNA
G4097_40188	107800850	LOC107800850	-2.25246	0.0706894	0.00310471	>XM_016624091.1 PREDICTED: Nicotiana tabacum basic leucine zipper 61-like (LOC107800850), mRNA
G4097_20071	107797875	LOC107797875	-2.25215	0.151164	0.0086122	>XM_016620794.1 PREDICTED: Nicotiana tabacum cytochrome P450 CYP72A219-like (LOC107797875), mRNA
G4097_21870	107804437	LOC107804437	-2.25157	0.406122	0.0385486	>XM_016628330.1 PREDICTED: Nicotiana tabacum ankyrin repeat-containing protein At5g02620-like (LOC107804437), partial mRNA
G4097_64654	107803494	LOC107803494	-2.24964	0.351589	0.0306686	>XM_016627236.1 PREDICTED: Nicotiana tabacum reticulon-like protein B8 (LOC107803494), mRNA
G4097_51903	107816012	LOC107816012	-2.24882	0.00308425	7.31641e-05	>XM_016641674.1 PREDICTED: Nicotiana tabacum UDP-glycosyltransferase 89A2-like (LOC107816012), mRNA
G4097_42325	107832550	LOC107832550	-2.24627	0.53345	0.0631809	>XM_016660414.1 PREDICTED: Nicotiana tabacum thaumatin-like protein (LOC107832550), mRNA
G4097_9878	107797236	LOC107797236	-2.24626	0.923939	0.226548	>XM_016620111.1 PREDICTED: Nicotiana tabacum uncharacterized LOC107797236 (LOC107797236), partial mRNA
G4097_51430	107810689	LOC107810689	-2.24566	0.9414	0.243565	>XM_016635492.1 PREDICTED: Nicotiana tabacum auxin-responsive protein SAUR68-like (LOC107810689), mRNA
G4097_7074	107798200	LOC107798200	-2.24523	0.170376	0.0101799	>XM_016621170.1 PREDICTED: Nicotiana tabacum uncharacterized LOC107798200 (LOC107798200), mRNA
G4097_58039	107812631	LOC107812631	-2.24501	0.200138	0.0128567	>XM_016637776.1 PREDICTED: Nicotiana tabacum 14 kDa proline-rich protein DC2.15-like (LOC107812631), mRNA
G4097_25800	107802267	LOC107802267	-2.2435	0.049659	0.00199316	>XM_016625729.1 PREDICTED: Nicotiana tabacum VAN3-binding protein-like (LOC107802267), transcript variant X1, mRNA
G4097_65255	107817757	LOC107817757	-2.24151	0.997262	0.38972	>XM_016643625.1 PREDICTED: Nicotiana tabacum serpin-ZX-like (LOC107817757), mRNA
G4097_12346	107818065	LOC107818065	-2.24106	0.907382	0.214407	>XM_016643987.1 PREDICTED: Nicotiana tabacum BTB/POZ domain-containing protein At5g67385-like (LOC107818065), mRNA
G4097_46848	107803916	LOC107803916	-2.24043	0.84541	0.173932	>XM_016627706.1 PREDICTED: Nicotiana tabacum GDSL esterase/lipase At1g71691-like (LOC107803916), partial mRNA
G4097_11909	107799494	LOC107799494	-2.23981	0.832021	0.167473	>XM_016622648.1 PREDICTED: Nicotiana tabacum auxin-induced protein AUX22-like (LOC107799494), mRNA
G4097_58102	107806635	LOC107806635	-2.23966	0.0120338	0.000348338	>XM_016630829.1 PREDICTED: Nicotiana tabacum homeobox protein ATH1-like (LOC107806635), mRNA
G4097_53943	107759111	LOC107759111	-2.23858	0.616352	0.0843995	>XM_016576988.1 PREDICTED: Nicotiana tabacum ABC transporter G family member 31-like (LOC107759111), partial mRNA
G4097_63569	107790778	LOC107790778	-2.2385	0.795719	0.147917	>XM_016612739.1 PREDICTED: Nicotiana tabacum F-box protein CPR30-like (LOC107790778), mRNA
G4097_63238	107806330	LOC107806330	-2.23838	0.125514	0.00664834	>XM_016630467.1 PREDICTED: Nicotiana tabacum cysteine-rich receptor-like protein kinase 2 (LOC107806330), mRNA
G4097_56701	107815519	LOC107815519	-2.23829	0.997262	0.526254	>XM_016641121.1 PREDICTED: Nicotiana tabacum uncharacterized LOC107815519 (LOC107815519), mRNA
G4097_48736	107824658	LOC107824658	-2.2382	0.997262	0.526971	>XM_016651457.1 PREDICTED: Nicotiana tabacum uncharacterized LOC107824658 (LOC107824658), mRNA
G4097_62115	107775025	LOC107775025	-2.23815	0.997262	0.331587	>XM_016594695.1 PREDICTED: Nicotiana tabacum RPM1-interacting protein 4-like (LOC107775025), mRNA
G4097_40804	107798061	LOC107798061	-2.23809	0.888749	0.201069	>XM_016621003.1 PREDICTED: Nicotiana tabacum defensin-like protein 1 (LOC107798061), mRNA
G4097_26364	107772160	LOC107772160	-2.23771	0.997262	0.530972	>XM_016591651.1 PREDICTED: Nicotiana tabacum zinc finger MYM-type protein 1-like (LOC107772160), mRNA
G4097_36747	107788445	LOC107788445	-2.23771	0.997262	0.530972	>XM_016610125.1 PREDICTED: Nicotiana tabacum auxin-responsive protein SAUR32-like (LOC107788445), mRNA
[truncated: 47,956 more rows]
